# Supplementary material for: Three new minute leaf litter beetles discovered by citizen scientists in Maliau Basin, Malaysian Borneo (Coleoptera: Leiodidae, Chrysomelidae)
Source: Biodivers Data J. 2017 Dec 4;(5):e21947. doi: 10.3897/BDJ.5.e21947 (PMC5740419; doi:10.3897/BDJ.5.e21947)
Supplement: XML Treatment for Colenisia [file BDJ.5.e21947-treatment1.xml]

<!DOCTYPE tp:taxon-treatment
  PUBLIC "-//TaxonX//DTD Taxonomic Treatment Publishing DTD v0 20100105//EN" "tax-treatment-NSO.dtd">
<tp:taxon-treatment xmlns:tp="http://www.plazi.org/taxpub"><tp:treatment-meta><mixed-citation publication-type="journal"><person-group><name><surname>Schilthuizen</surname><given-names>Menno</given-names></name><name><surname>Seip</surname><given-names>Lilian A</given-names></name><name><surname>Otani</surname><given-names>Sean</given-names></name><name><surname>Suhaimi</surname><given-names>Jadda</given-names></name><name><surname>Njunjić</surname><given-names>Iva</given-names></name></person-group><article-title>Three new minute leaf litter beetles discovered by citizen scientists in Maliau Basin, Malaysian Borneo (<tp:taxon-name><tp:taxon-name-part taxon-name-part-type="order">Coleoptera</tp:taxon-name-part></tp:taxon-name>: <tp:taxon-name><tp:taxon-name-part taxon-name-part-type="family">Leiodidae</tp:taxon-name-part></tp:taxon-name>, <tp:taxon-name><tp:taxon-name-part taxon-name-part-type="family">Chrysomelidae</tp:taxon-name-part></tp:taxon-name>)</article-title><source>Biodivers Data J</source><day>04</day><month>12</month><year>2017</year><volume>2017</volume><issue>5</issue><pub-id pub-id-type="doi">10.3897/BDJ.5.e21947</pub-id></mixed-citation></tp:treatment-meta><tp:nomenclature><tp:taxon-name>
            <tp:taxon-name-part taxon-name-part-type="genus">Colenisia</tp:taxon-name-part>
          </tp:taxon-name><tp:taxon-authority>Fauvel, 1903; Type species: Colenisia caledonica Fauvel, 1903</tp:taxon-authority><tp:nomenclature-citation-list><tp:nomenclature-citation><tp:taxon-name>
                <tp:taxon-name-part taxon-name-part-type="genus" reg="Colenisia">Colenisia</tp:taxon-name-part>
              </tp:taxon-name><comment> Fauvel, 1903; (<xref ref-type="bibr" rid="B3862859">Fauvel 1903</xref>, <xref ref-type="bibr" rid="B3862899">Newton 1998</xref>, <xref ref-type="bibr" rid="B3805829">Daffner 1991</xref>, <xref ref-type="bibr" rid="B3862913">Švec 2013</xref>)</comment></tp:nomenclature-citation><tp:nomenclature-citation><tp:taxon-name>
                <tp:taxon-name-part taxon-name-part-type="genus">Colenisia</tp:taxon-name-part>
              </tp:taxon-name><tp:type-species><tp:taxon-name><tp:taxon-name-part taxon-name-part-type="genus">Colenisia</tp:taxon-name-part> <tp:taxon-name-part taxon-name-part-type="species">caledonica</tp:taxon-name-part></tp:taxon-name></tp:type-species><comment> Fauvel, 1903<xref ref-type="bibr" rid="B3862859">Fauvel 1903</xref></comment></tp:nomenclature-citation></tp:nomenclature-citation-list></tp:nomenclature><tp:treatment-sec sec-type="Diagnosis"><title>Diagnosis</title><p>Body small (0.8-2.5 mm), oval, glossy, usually uniformly brown. Head broad, occipital crest absent, at least half as wide as the pronotum, with distinct microreticulation. Antennal insertion concealed, antennal groove absent. Antennae 11-segmented, relatively compact, 8th antennomere much smaller than 9th and 10th. Labrum not emarginate; mandible with strongly developed molar surface. Elytra with transverse microreticulation. First abdominal segment without a transverse carina. Hind coxae not separated. Tarsal formula 5-4-4 in both sexes. Aedeagus with free parameres.</p></tp:treatment-sec><ref-list><ref id="B3862859"><element-citation xmlns:xlink="http://www.w3.org/1999/xlink" publication-type="article" xlink:type="simple"><person-group person-group-type="author"><name name-style="western"><surname>Fauvel</surname><given-names>A.</given-names></name></person-group><year>1903</year><article-title>Faune analytique des Coléoptères de la Nouvelle-Calédonie.</article-title><source>Revue d’Entomologie de Caen</source><volume>22</volume><fpage>203</fpage><lpage>379</lpage></element-citation></ref><ref id="B3862899"><element-citation xmlns:xlink="http://www.w3.org/1999/xlink" publication-type="chapter" xlink:type="simple"><person-group person-group-type="author"><name name-style="western"><surname>Newton</surname><given-names>A. F.</given-names></name></person-group><year>1998</year><chapter-title>Phylogenetic problems, current classification and generic catalog of world <tp:taxon-name><tp:taxon-name-part taxon-name-part-type="family">Leiodidae</tp:taxon-name-part></tp:taxon-name> (including <tp:taxon-name><tp:taxon-name-part taxon-name-part-type="family">Cholevidae</tp:taxon-name-part></tp:taxon-name>)</chapter-title><person-group person-group-type="editor"><name name-style="western"><surname>Giachino</surname><given-names>P. M.</given-names></name><name name-style="western"><surname>Peck</surname><given-names>S. B.</given-names></name></person-group><source>Proceedings of a Symposium (30 August, 1996, Florence, Italy) XXInternational Congress of Entomology</source><publisher-name>Museo Regionale di Scienze Naturali</publisher-name><publisher-loc>Torino</publisher-loc></element-citation></ref><ref id="B3805829"><element-citation xmlns:xlink="http://www.w3.org/1999/xlink" publication-type="article" xlink:type="simple"><person-group person-group-type="author"><name name-style="western"><surname>Daffner</surname><given-names>H</given-names></name></person-group><year>1991</year><article-title>Die Arten der Gattung <italic><tp:taxon-name><tp:taxon-name-part taxon-name-part-type="genus" reg="Colenisia">Colenisia</tp:taxon-name-part></tp:taxon-name></italic> Fauvel, 1903, aus Südindien und Sri Lanka (<tp:taxon-name><tp:taxon-name-part taxon-name-part-type="order">Coleoptera</tp:taxon-name-part></tp:taxon-name>, <tp:taxon-name><tp:taxon-name-part taxon-name-part-type="family">Leiodidae</tp:taxon-name-part></tp:taxon-name>, <tp:taxon-name><tp:taxon-name-part taxon-name-part-type="tribe">Pseudoliodini</tp:taxon-name-part></tp:taxon-name>)</article-title><source>Revue Suisse de Zoologie.</source><volume>98</volume><fpage>389</fpage><lpage>406</lpage><uri xlink:type="simple">http://dx.doi.org/10.5962/bhl.part.79798</uri><pub-id pub-id-type="doi">10.5962/bhl.part.79798</pub-id></element-citation></ref><ref id="B3862913"><element-citation xmlns:xlink="http://www.w3.org/1999/xlink" publication-type="article" xlink:type="simple"><person-group person-group-type="author"><name name-style="western"><surname>Švec</surname><given-names>Z.</given-names></name></person-group><year>2013</year><article-title>A contribution to the knowledge of the <italic><tp:taxon-name><tp:taxon-name-part taxon-name-part-type="genus" reg="Colenisia">Colenisia</tp:taxon-name-part></tp:taxon-name></italic> Fauvel, 1902 species (<tp:taxon-name><tp:taxon-name-part taxon-name-part-type="order">Coleoptera</tp:taxon-name-part></tp:taxon-name>: <tp:taxon-name><tp:taxon-name-part taxon-name-part-type="family">Leiodidae</tp:taxon-name-part></tp:taxon-name>: <tp:taxon-name><tp:taxon-name-part taxon-name-part-type="subfamily">Leiodinae</tp:taxon-name-part></tp:taxon-name>) from continental China, Taiwan and Thailand</article-title><source>Studies and Reports, Taxonomical Series</source><volume>9</volume><issue>2</issue><fpage>537</fpage><lpage>560</lpage></element-citation></ref></ref-list></tp:taxon-treatment>
