# Supplementary material for: Three new minute leaf litter beetles discovered by citizen scientists in Maliau Basin, Malaysian Borneo (Coleoptera: Leiodidae, Chrysomelidae)
Source: Biodivers Data J. 2017 Dec 4;(5):e21947. doi: 10.3897/BDJ.5.e21947 (PMC5740419; doi:10.3897/BDJ.5.e21947)
Supplement: XML Treatment for Dermatohomoeus [file BDJ.5.e21947-treatment3.xml]

<!DOCTYPE tp:taxon-treatment
  PUBLIC "-//TaxonX//DTD Taxonomic Treatment Publishing DTD v0 20100105//EN" "tax-treatment-NSO.dtd">
<tp:taxon-treatment xmlns:tp="http://www.plazi.org/taxpub"><tp:treatment-meta><mixed-citation publication-type="journal"><person-group><name><surname>Schilthuizen</surname><given-names>Menno</given-names></name><name><surname>Seip</surname><given-names>Lilian A</given-names></name><name><surname>Otani</surname><given-names>Sean</given-names></name><name><surname>Suhaimi</surname><given-names>Jadda</given-names></name><name><surname>Njunjić</surname><given-names>Iva</given-names></name></person-group><article-title>Three new minute leaf litter beetles discovered by citizen scientists in Maliau Basin, Malaysian Borneo (<tp:taxon-name><tp:taxon-name-part taxon-name-part-type="order">Coleoptera</tp:taxon-name-part></tp:taxon-name>: <tp:taxon-name><tp:taxon-name-part taxon-name-part-type="family">Leiodidae</tp:taxon-name-part></tp:taxon-name>, <tp:taxon-name><tp:taxon-name-part taxon-name-part-type="family">Chrysomelidae</tp:taxon-name-part></tp:taxon-name>)</article-title><source>Biodivers Data J</source><day>04</day><month>12</month><year>2017</year><volume>2017</volume><issue>5</issue><pub-id pub-id-type="doi">10.3897/BDJ.5.e21947</pub-id></mixed-citation></tp:treatment-meta><tp:nomenclature><tp:taxon-name>
            <tp:taxon-name-part taxon-name-part-type="genus">Dermatohomoeus</tp:taxon-name-part>
          </tp:taxon-name><tp:taxon-authority>Hlisnikovský, 1963</tp:taxon-authority><tp:nomenclature-citation-list><tp:nomenclature-citation><tp:taxon-name>
                <tp:taxon-name-part taxon-name-part-type="genus" reg="Dermatohomoeus">Dermatohomoeus</tp:taxon-name-part>
              </tp:taxon-name><comment> Hlisnikovský, 1963 (<xref ref-type="bibr" rid="B3863001">Hlisnikovský 1963</xref>, <xref ref-type="bibr" rid="B3863011">Daffner 1986</xref>, <xref ref-type="bibr" rid="B3862899">Newton 1998</xref>)</comment></tp:nomenclature-citation><tp:nomenclature-citation><tp:taxon-name>
                <tp:taxon-name-part taxon-name-part-type="genus">Dermatohomoeus</tp:taxon-name-part>
              </tp:taxon-name><tp:type-species><tp:taxon-name><tp:taxon-name-part taxon-name-part-type="genus">Dermatohomoeus</tp:taxon-name-part> <tp:taxon-name-part taxon-name-part-type="species">guineensis</tp:taxon-name-part></tp:taxon-name></tp:type-species><comment> Hlisnikovský, 1963<xref ref-type="bibr" rid="B3863001">Hlisnikovský 1963</xref></comment></tp:nomenclature-citation></tp:nomenclature-citation-list></tp:nomenclature><tp:treatment-sec sec-type="Diagnosis"><title>Diagnosis</title><p>Body convex, shiny, brown. Head without any microreticulation but with punctate microsculpture, occipital crest absent, antennal insertion concealed, antennal groove absent, labrum not emarginate. Antenna slender, 11-segmented, 8th antennomere much smaller than 9th and 10th. Mandible with clear molar surface. Pronotum more than twice as wide as the head, with fine and densely placed punctures. Elytra with densely placed punctures and transverse microsculpture. Mesosternum with longitudinal carina. First abdominal sternite without a transverse carina. Hind coxae not separated. Tarsal formula 5-4-4 in males and females. Aedeagus with free parameres.</p></tp:treatment-sec><ref-list><ref id="B3863001"><element-citation xmlns:xlink="http://www.w3.org/1999/xlink" publication-type="article" xlink:type="simple"><person-group person-group-type="author"><name name-style="western"><surname>Hlisnikovský</surname><given-names>J.</given-names></name></person-group><year>1963</year><article-title>Neue <tp:taxon-name><tp:taxon-name-part taxon-name-part-type="family">Liodidae</tp:taxon-name-part></tp:taxon-name> (<tp:taxon-name><tp:taxon-name-part taxon-name-part-type="order">Coleoptera</tp:taxon-name-part></tp:taxon-name>) aus Neu-Guinea I</article-title><source>Annales Historico-naturales Musei nationalis Hungarici, pars Zoologica</source><volume>55</volume><fpage>301</fpage><lpage>311</lpage></element-citation></ref><ref id="B3863011"><element-citation xmlns:xlink="http://www.w3.org/1999/xlink" publication-type="article" xlink:type="simple"><person-group person-group-type="author"><name name-style="western"><surname>Daffner</surname><given-names>H.</given-names></name></person-group><year>1986</year><article-title>Die Arten der Gattung <italic><tp:taxon-name><tp:taxon-name-part taxon-name-part-type="genus" reg="Dermatohomoeus">Dermatohomoeus</tp:taxon-name-part></tp:taxon-name></italic> Hlisnikovsky, 1963, von den melanesischen Inseln und Australien (<tp:taxon-name><tp:taxon-name-part taxon-name-part-type="order">Coleoptera</tp:taxon-name-part></tp:taxon-name>, <tp:taxon-name><tp:taxon-name-part taxon-name-part-type="family">Leiodidae</tp:taxon-name-part></tp:taxon-name>)</article-title><source>Entomofauna, Zeitschrift für Entomologie</source><volume>7</volume><issue>10</issue><fpage>129</fpage><lpage>150</lpage></element-citation></ref><ref id="B3862899"><element-citation xmlns:xlink="http://www.w3.org/1999/xlink" publication-type="chapter" xlink:type="simple"><person-group person-group-type="author"><name name-style="western"><surname>Newton</surname><given-names>A. F.</given-names></name></person-group><year>1998</year><chapter-title>Phylogenetic problems, current classification and generic catalog of world <tp:taxon-name><tp:taxon-name-part taxon-name-part-type="family">Leiodidae</tp:taxon-name-part></tp:taxon-name> (including <tp:taxon-name><tp:taxon-name-part taxon-name-part-type="family">Cholevidae</tp:taxon-name-part></tp:taxon-name>)</chapter-title><person-group person-group-type="editor"><name name-style="western"><surname>Giachino</surname><given-names>P. M.</given-names></name><name name-style="western"><surname>Peck</surname><given-names>S. B.</given-names></name></person-group><source>Proceedings of a Symposium (30 August, 1996, Florence, Italy) XXInternational Congress of Entomology</source><publisher-name>Museo Regionale di Scienze Naturali</publisher-name><publisher-loc>Torino</publisher-loc></element-citation></ref></ref-list></tp:taxon-treatment>
