# Supplementary material for: Three new minute leaf litter beetles discovered by citizen scientists in Maliau Basin, Malaysian Borneo (Coleoptera: Leiodidae, Chrysomelidae)
Source: Biodivers Data J. 2017 Dec 4;(5):e21947. doi: 10.3897/BDJ.5.e21947 (PMC5740419; doi:10.3897/BDJ.5.e21947)
Supplement: XML Treatment for Dermatohomoeus maliauensis [file BDJ.5.e21947-treatment4.xml]

<!DOCTYPE tp:taxon-treatment
  PUBLIC "-//TaxonX//DTD Taxonomic Treatment Publishing DTD v0 20100105//EN" "tax-treatment-NSO.dtd">
<tp:taxon-treatment xmlns:tp="http://www.plazi.org/taxpub"><tp:treatment-meta><mixed-citation publication-type="journal"><person-group><name><surname>Schilthuizen</surname><given-names>Menno</given-names></name><name><surname>Seip</surname><given-names>Lilian A</given-names></name><name><surname>Otani</surname><given-names>Sean</given-names></name><name><surname>Suhaimi</surname><given-names>Jadda</given-names></name><name><surname>Njunjić</surname><given-names>Iva</given-names></name></person-group><article-title>Three new minute leaf litter beetles discovered by citizen scientists in Maliau Basin, Malaysian Borneo (<tp:taxon-name><tp:taxon-name-part taxon-name-part-type="order">Coleoptera</tp:taxon-name-part></tp:taxon-name>: <tp:taxon-name><tp:taxon-name-part taxon-name-part-type="family">Leiodidae</tp:taxon-name-part></tp:taxon-name>, <tp:taxon-name><tp:taxon-name-part taxon-name-part-type="family">Chrysomelidae</tp:taxon-name-part></tp:taxon-name>)</article-title><source>Biodivers Data J</source><day>04</day><month>12</month><year>2017</year><volume>2017</volume><issue>5</issue><pub-id pub-id-type="doi">10.3897/BDJ.5.e21947</pub-id></mixed-citation></tp:treatment-meta><tp:nomenclature><tp:taxon-name><tp:taxon-name-part taxon-name-part-type="genus">Dermatohomoeus</tp:taxon-name-part> <tp:taxon-name-part taxon-name-part-type="species">maliauensis</tp:taxon-name-part><object-id xmlns:xlink="http://www.w3.org/1999/xlink" content-type="zoobank" xlink:type="simple" object-id-type="ZooBank">D4100AF1-47D2-4D7F-8F90-B8BD6D29E189</object-id></tp:taxon-name><tp:taxon-authority>Schilthuizen, Otani &amp; Seip</tp:taxon-authority><tp:taxon-status xmlns:xlink="http://www.w3.org/1999/xlink" xlink:type="simple">sp. n.</tp:taxon-status></tp:nomenclature><tp:treatment-sec sec-type="materials"><title>Materials</title><list list-type="alpha-lower" list-content="occurrences"><list-item><p><bold>Type status:</bold> <named-content xmlns:xlink="http://www.w3.org/1999/xlink" content-type="dwc:typeStatus" xlink:type="simple">Holotype</named-content>. <bold>Occurrence:</bold> recordedBy: <named-content xmlns:xlink="http://www.w3.org/1999/xlink" content-type="dwc:recordedBy" xlink:type="simple">A.Y.C. Chung; Momim Binti; J.L. Yukang</named-content>; individualCount: <named-content xmlns:xlink="http://www.w3.org/1999/xlink" content-type="dwc:individualCount" xlink:type="simple">1</named-content>; sex: <named-content xmlns:xlink="http://www.w3.org/1999/xlink" content-type="dwc:sex" xlink:type="simple">male</named-content>; lifeStage: <named-content xmlns:xlink="http://www.w3.org/1999/xlink" content-type="dwc:lifeStage" xlink:type="simple">adult</named-content>; preparations: <named-content xmlns:xlink="http://www.w3.org/1999/xlink" content-type="dwc:preparations" xlink:type="simple">card-mounted; head, legs and genitalia dissected</named-content>; disposition: <named-content xmlns:xlink="http://www.w3.org/1999/xlink" content-type="dwc:disposition" xlink:type="simple">in collection</named-content>; <bold>Taxon:</bold> scientificName: <named-content xmlns:xlink="http://www.w3.org/1999/xlink" content-type="dwc:scientificName" xlink:type="simple"><italic><tp:taxon-name><tp:taxon-name-part taxon-name-part-type="genus" reg="Dermatohomoeus">Dermatohomoeus</tp:taxon-name-part> <tp:taxon-name-part taxon-name-part-type="species" reg="maliauensis">maliauensis</tp:taxon-name-part></tp:taxon-name></italic></named-content>; order: <named-content xmlns:xlink="http://www.w3.org/1999/xlink" content-type="dwc:order" xlink:type="simple"><tp:taxon-name><tp:taxon-name-part taxon-name-part-type="order">Coleoptera</tp:taxon-name-part></tp:taxon-name></named-content>; family: <named-content xmlns:xlink="http://www.w3.org/1999/xlink" content-type="dwc:family" xlink:type="simple"><tp:taxon-name><tp:taxon-name-part taxon-name-part-type="family">Leiodidae</tp:taxon-name-part></tp:taxon-name></named-content>; genus: <named-content xmlns:xlink="http://www.w3.org/1999/xlink" content-type="dwc:genus" xlink:type="simple"><tp:taxon-name><tp:taxon-name-part taxon-name-part-type="genus">Dermatohomoeus</tp:taxon-name-part></tp:taxon-name></named-content>; specificEpithet: <named-content xmlns:xlink="http://www.w3.org/1999/xlink" content-type="dwc:specificEpithet" xlink:type="simple"><italic><tp:taxon-name><tp:taxon-name-part taxon-name-part-type="genus" reg="Dermatohomoeus"/><tp:taxon-name-part taxon-name-part-type="species" reg="maliauensis">maliauensis</tp:taxon-name-part></tp:taxon-name></italic></named-content>; taxonRank: <named-content xmlns:xlink="http://www.w3.org/1999/xlink" content-type="dwc:taxonRank" xlink:type="simple">species</named-content>; scientificNameAuthorship: <named-content xmlns:xlink="http://www.w3.org/1999/xlink" content-type="dwc:scientificNameAuthorship" xlink:type="simple">Schilthuizen, Otani &amp; Seip</named-content>; <bold>Location:</bold> continent: <named-content xmlns:xlink="http://www.w3.org/1999/xlink" content-type="dwc:continent" xlink:type="simple">Asia</named-content>; island: <named-content xmlns:xlink="http://www.w3.org/1999/xlink" content-type="dwc:island" xlink:type="simple">Borneo</named-content>; country: <named-content xmlns:xlink="http://www.w3.org/1999/xlink" content-type="dwc:country" xlink:type="simple">Malaysia</named-content>; stateProvince: <named-content xmlns:xlink="http://www.w3.org/1999/xlink" content-type="dwc:stateProvince" xlink:type="simple">Sabah</named-content>; municipality: <named-content xmlns:xlink="http://www.w3.org/1999/xlink" content-type="dwc:municipality" xlink:type="simple">Tongod</named-content>; locality: <named-content xmlns:xlink="http://www.w3.org/1999/xlink" content-type="dwc:locality" xlink:type="simple">Maliau Basin, along the Seraya Trail and the Agathis Trail near the Ginseng Camp</named-content>; verbatimElevation: <named-content xmlns:xlink="http://www.w3.org/1999/xlink" content-type="dwc:verbatimElevation" xlink:type="simple">670 m</named-content>; <bold>Event:</bold> samplingProtocol: <named-content xmlns:xlink="http://www.w3.org/1999/xlink" content-type="dwc:samplingProtocol" xlink:type="simple">Winkler extraction of leaf litter</named-content>; samplingEffort: <named-content xmlns:xlink="http://www.w3.org/1999/xlink" content-type="dwc:samplingEffort" xlink:type="simple">20 1-square-m units of leaf litter and soil</named-content>; eventDate: <named-content xmlns:xlink="http://www.w3.org/1999/xlink" content-type="dwc:eventDate" xlink:type="simple">2005-03-06/12</named-content>; fieldNumber: <named-content xmlns:xlink="http://www.w3.org/1999/xlink" content-type="dwc:fieldNumber" xlink:type="simple">S2</named-content>; <bold>Record Level:</bold> institutionID: <named-content xmlns:xlink="http://www.w3.org/1999/xlink" content-type="dwc:institutionID" xlink:type="simple">Forest Research Centre</named-content>; institutionCode: <named-content xmlns:xlink="http://www.w3.org/1999/xlink" content-type="dwc:institutionCode" xlink:type="simple">FRCS</named-content>; basisOfRecord: <named-content xmlns:xlink="http://www.w3.org/1999/xlink" content-type="dwc:basisOfRecord" xlink:type="simple">PreservedSpecimen</named-content></p></list-item><list-item><p><bold>Type status:</bold> <named-content xmlns:xlink="http://www.w3.org/1999/xlink" content-type="dwc:typeStatus" xlink:type="simple">Paratype</named-content>. <bold>Occurrence:</bold> recordedBy: <named-content xmlns:xlink="http://www.w3.org/1999/xlink" content-type="dwc:recordedBy" xlink:type="simple">A.Y.C. Chung; Momin Binti; J.L. Yukang</named-content>; individualCount: <named-content xmlns:xlink="http://www.w3.org/1999/xlink" content-type="dwc:individualCount" xlink:type="simple">1</named-content>; sex: <named-content xmlns:xlink="http://www.w3.org/1999/xlink" content-type="dwc:sex" xlink:type="simple">male</named-content>; lifeStage: <named-content xmlns:xlink="http://www.w3.org/1999/xlink" content-type="dwc:lifeStage" xlink:type="simple">adult</named-content>; preparations: <named-content xmlns:xlink="http://www.w3.org/1999/xlink" content-type="dwc:preparations" xlink:type="simple">card-mounted; head, legs, and genitalia dissected; coated for SEM</named-content>; disposition: <named-content xmlns:xlink="http://www.w3.org/1999/xlink" content-type="dwc:disposition" xlink:type="simple">in collection</named-content>; <bold>Taxon:</bold> scientificName: <named-content xmlns:xlink="http://www.w3.org/1999/xlink" content-type="dwc:scientificName" xlink:type="simple"><italic><tp:taxon-name><tp:taxon-name-part taxon-name-part-type="genus" reg="Dermatohomoeus">Dermatohomoeus</tp:taxon-name-part> <tp:taxon-name-part taxon-name-part-type="species" reg="maliauensis">maliauensis</tp:taxon-name-part></tp:taxon-name></italic></named-content>; order: <named-content xmlns:xlink="http://www.w3.org/1999/xlink" content-type="dwc:order" xlink:type="simple"><tp:taxon-name><tp:taxon-name-part taxon-name-part-type="order">Coleoptera</tp:taxon-name-part></tp:taxon-name></named-content>; family: <named-content xmlns:xlink="http://www.w3.org/1999/xlink" content-type="dwc:family" xlink:type="simple"><tp:taxon-name><tp:taxon-name-part taxon-name-part-type="family">Leiodidae</tp:taxon-name-part></tp:taxon-name></named-content>; genus: <named-content xmlns:xlink="http://www.w3.org/1999/xlink" content-type="dwc:genus" xlink:type="simple"><tp:taxon-name><tp:taxon-name-part taxon-name-part-type="genus">Dermatohomoeus</tp:taxon-name-part></tp:taxon-name></named-content>; specificEpithet: <named-content xmlns:xlink="http://www.w3.org/1999/xlink" content-type="dwc:specificEpithet" xlink:type="simple"><italic><tp:taxon-name><tp:taxon-name-part taxon-name-part-type="genus" reg="Dermatohomoeus"/><tp:taxon-name-part taxon-name-part-type="species" reg="maliauensis">maliauensis</tp:taxon-name-part></tp:taxon-name></italic></named-content>; taxonRank: <named-content xmlns:xlink="http://www.w3.org/1999/xlink" content-type="dwc:taxonRank" xlink:type="simple">species</named-content>; scientificNameAuthorship: <named-content xmlns:xlink="http://www.w3.org/1999/xlink" content-type="dwc:scientificNameAuthorship" xlink:type="simple">Schilthuizen, Otani &amp; Seip</named-content>; <bold>Location:</bold> continent: <named-content xmlns:xlink="http://www.w3.org/1999/xlink" content-type="dwc:continent" xlink:type="simple">Asia</named-content>; island: <named-content xmlns:xlink="http://www.w3.org/1999/xlink" content-type="dwc:island" xlink:type="simple">Borneo</named-content>; country: <named-content xmlns:xlink="http://www.w3.org/1999/xlink" content-type="dwc:country" xlink:type="simple">Malaysia</named-content>; stateProvince: <named-content xmlns:xlink="http://www.w3.org/1999/xlink" content-type="dwc:stateProvince" xlink:type="simple">Sabah</named-content>; municipality: <named-content xmlns:xlink="http://www.w3.org/1999/xlink" content-type="dwc:municipality" xlink:type="simple">Tongod</named-content>; locality: <named-content xmlns:xlink="http://www.w3.org/1999/xlink" content-type="dwc:locality" xlink:type="simple">Maliau Basin, along the Seraya Trail and the Agathis Trail near the Ginseng Camp</named-content>; verbatimElevation: <named-content xmlns:xlink="http://www.w3.org/1999/xlink" content-type="dwc:verbatimElevation" xlink:type="simple">670 m</named-content>; <bold>Event:</bold> samplingProtocol: <named-content xmlns:xlink="http://www.w3.org/1999/xlink" content-type="dwc:samplingProtocol" xlink:type="simple">Winkler extraction of leaf litter</named-content>; samplingEffort: <named-content xmlns:xlink="http://www.w3.org/1999/xlink" content-type="dwc:samplingEffort" xlink:type="simple">20 1-square-m units of leaf litter and soil</named-content>; eventDate: <named-content xmlns:xlink="http://www.w3.org/1999/xlink" content-type="dwc:eventDate" xlink:type="simple">2005-03-06/12</named-content>; fieldNumber: <named-content xmlns:xlink="http://www.w3.org/1999/xlink" content-type="dwc:fieldNumber" xlink:type="simple">A9</named-content>; <bold>Record Level:</bold> institutionID: <named-content xmlns:xlink="http://www.w3.org/1999/xlink" content-type="dwc:institutionID" xlink:type="simple">Forest Research Centre</named-content>; institutionCode: <named-content xmlns:xlink="http://www.w3.org/1999/xlink" content-type="dwc:institutionCode" xlink:type="simple">FRCS</named-content>; basisOfRecord: <named-content xmlns:xlink="http://www.w3.org/1999/xlink" content-type="dwc:basisOfRecord" xlink:type="simple">PreservedSpecimen</named-content></p></list-item><list-item><p><bold>Type status:</bold> <named-content xmlns:xlink="http://www.w3.org/1999/xlink" content-type="dwc:typeStatus" xlink:type="simple">Paratype</named-content>. <bold>Occurrence:</bold> catalogNumber: <named-content xmlns:xlink="http://www.w3.org/1999/xlink" content-type="dwc:catalogNumber" xlink:type="simple">BOR/COL/14092</named-content>; recordedBy: <named-content xmlns:xlink="http://www.w3.org/1999/xlink" content-type="dwc:recordedBy" xlink:type="simple">I. Njunjić; M. Schilthuizen; Taxon Expeditions</named-content>; individualCount: <named-content xmlns:xlink="http://www.w3.org/1999/xlink" content-type="dwc:individualCount" xlink:type="simple">1</named-content>; sex: <named-content xmlns:xlink="http://www.w3.org/1999/xlink" content-type="dwc:sex" xlink:type="simple">female</named-content>; lifeStage: <named-content xmlns:xlink="http://www.w3.org/1999/xlink" content-type="dwc:lifeStage" xlink:type="simple">adult</named-content>; preparations: <named-content xmlns:xlink="http://www.w3.org/1999/xlink" content-type="dwc:preparations" xlink:type="simple">card-mounted</named-content>; disposition: <named-content xmlns:xlink="http://www.w3.org/1999/xlink" content-type="dwc:disposition" xlink:type="simple">in collection</named-content>; <bold>Taxon:</bold> scientificName: <named-content xmlns:xlink="http://www.w3.org/1999/xlink" content-type="dwc:scientificName" xlink:type="simple"><tp:taxon-name><tp:taxon-name-part taxon-name-part-type="genus" reg="Dermatohomoeus">Dermatohomoeus</tp:taxon-name-part> <tp:taxon-name-part taxon-name-part-type="species" reg="maliauensis">maliauensis</tp:taxon-name-part></tp:taxon-name></named-content>; order: <named-content xmlns:xlink="http://www.w3.org/1999/xlink" content-type="dwc:order" xlink:type="simple"><tp:taxon-name><tp:taxon-name-part taxon-name-part-type="order">Coleoptera</tp:taxon-name-part></tp:taxon-name></named-content>; family: <named-content xmlns:xlink="http://www.w3.org/1999/xlink" content-type="dwc:family" xlink:type="simple"><tp:taxon-name><tp:taxon-name-part taxon-name-part-type="family">Leiodidae</tp:taxon-name-part></tp:taxon-name></named-content>; genus: <named-content xmlns:xlink="http://www.w3.org/1999/xlink" content-type="dwc:genus" xlink:type="simple"><tp:taxon-name><tp:taxon-name-part taxon-name-part-type="genus">Dermatohomoeus</tp:taxon-name-part></tp:taxon-name></named-content>; specificEpithet: <named-content xmlns:xlink="http://www.w3.org/1999/xlink" content-type="dwc:specificEpithet" xlink:type="simple"><tp:taxon-name><tp:taxon-name-part taxon-name-part-type="genus" reg="Dermatohomoeus"/><tp:taxon-name-part taxon-name-part-type="species" reg="maliauensis">maliauensis</tp:taxon-name-part></tp:taxon-name></named-content>; taxonRank: <named-content xmlns:xlink="http://www.w3.org/1999/xlink" content-type="dwc:taxonRank" xlink:type="simple">species</named-content>; scientificNameAuthorship: <named-content xmlns:xlink="http://www.w3.org/1999/xlink" content-type="dwc:scientificNameAuthorship" xlink:type="simple">Schilthuizen, Otani &amp; Seip</named-content>; <bold>Location:</bold> continent: <named-content xmlns:xlink="http://www.w3.org/1999/xlink" content-type="dwc:continent" xlink:type="simple">Asia</named-content>; island: <named-content xmlns:xlink="http://www.w3.org/1999/xlink" content-type="dwc:island" xlink:type="simple">Borneo</named-content>; country: <named-content xmlns:xlink="http://www.w3.org/1999/xlink" content-type="dwc:country" xlink:type="simple">Malaysia</named-content>; stateProvince: <named-content xmlns:xlink="http://www.w3.org/1999/xlink" content-type="dwc:stateProvince" xlink:type="simple">Sabah</named-content>; municipality: <named-content xmlns:xlink="http://www.w3.org/1999/xlink" content-type="dwc:municipality" xlink:type="simple">Tongod</named-content>; locality: <named-content xmlns:xlink="http://www.w3.org/1999/xlink" content-type="dwc:locality" xlink:type="simple">Maliau Basin, near Studies Centre, along Seraya Trail, where stream enters the river</named-content>; verbatimElevation: <named-content xmlns:xlink="http://www.w3.org/1999/xlink" content-type="dwc:verbatimElevation" xlink:type="simple">260 m</named-content>; verbatimCoordinateSystem: <named-content xmlns:xlink="http://www.w3.org/1999/xlink" content-type="dwc:verbatimCoordinateSystem" xlink:type="simple">decimal degrees</named-content>; decimalLatitude: <named-content xmlns:xlink="http://www.w3.org/1999/xlink" content-type="dwc:decimalLatitude" xlink:type="simple">4.7389</named-content>; decimalLongitude: <named-content xmlns:xlink="http://www.w3.org/1999/xlink" content-type="dwc:decimalLongitude" xlink:type="simple">116.9696</named-content>; <bold>Event:</bold> samplingProtocol: <named-content xmlns:xlink="http://www.w3.org/1999/xlink" content-type="dwc:samplingProtocol" xlink:type="simple">Winkler, litter from basis of trees</named-content>; samplingEffort: <named-content xmlns:xlink="http://www.w3.org/1999/xlink" content-type="dwc:samplingEffort" xlink:type="simple">c. 15 l of leaf litter</named-content>; eventDate: <named-content xmlns:xlink="http://www.w3.org/1999/xlink" content-type="dwc:eventDate" xlink:type="simple">2017-09-27</named-content>; fieldNumber: <named-content xmlns:xlink="http://www.w3.org/1999/xlink" content-type="dwc:fieldNumber" xlink:type="simple">TxEx-MBSC1wb</named-content>; <bold>Record Level:</bold> institutionID: <named-content xmlns:xlink="http://www.w3.org/1999/xlink" content-type="dwc:institutionID" xlink:type="simple">Universiti Malaysia Sabah</named-content>; collectionID: <named-content xmlns:xlink="http://www.w3.org/1999/xlink" content-type="dwc:collectionID" xlink:type="simple">Institute for Tropical Biology and Conservation, BORNEENSIS</named-content>; institutionCode: <named-content xmlns:xlink="http://www.w3.org/1999/xlink" content-type="dwc:institutionCode" xlink:type="simple">UMS</named-content>; collectionCode: <named-content xmlns:xlink="http://www.w3.org/1999/xlink" content-type="dwc:collectionCode" xlink:type="simple">BORN</named-content>; basisOfRecord: <named-content xmlns:xlink="http://www.w3.org/1999/xlink" content-type="dwc:basisOfRecord" xlink:type="simple">PreservedSpecimen</named-content></p></list-item><list-item><p><bold>Type status:</bold> <named-content xmlns:xlink="http://www.w3.org/1999/xlink" content-type="dwc:typeStatus" xlink:type="simple">Paratype</named-content>. <bold>Occurrence:</bold> catalogNumber: <named-content xmlns:xlink="http://www.w3.org/1999/xlink" content-type="dwc:catalogNumber" xlink:type="simple">BOR/COL/14093</named-content>; recordedBy: <named-content xmlns:xlink="http://www.w3.org/1999/xlink" content-type="dwc:recordedBy" xlink:type="simple">I. Njunjić; M. Schilthuizen; Taxon Expeditions</named-content>; individualCount: <named-content xmlns:xlink="http://www.w3.org/1999/xlink" content-type="dwc:individualCount" xlink:type="simple">1</named-content>; sex: <named-content xmlns:xlink="http://www.w3.org/1999/xlink" content-type="dwc:sex" xlink:type="simple">female</named-content>; lifeStage: <named-content xmlns:xlink="http://www.w3.org/1999/xlink" content-type="dwc:lifeStage" xlink:type="simple">adult</named-content>; preparations: <named-content xmlns:xlink="http://www.w3.org/1999/xlink" content-type="dwc:preparations" xlink:type="simple">card-mounted</named-content>; disposition: <named-content xmlns:xlink="http://www.w3.org/1999/xlink" content-type="dwc:disposition" xlink:type="simple">in collection</named-content>; <bold>Taxon:</bold> scientificName: <named-content xmlns:xlink="http://www.w3.org/1999/xlink" content-type="dwc:scientificName" xlink:type="simple"><tp:taxon-name><tp:taxon-name-part taxon-name-part-type="genus" reg="Dermatohomoeus">Dermatohomoeus</tp:taxon-name-part> <tp:taxon-name-part taxon-name-part-type="species" reg="maliauensis">maliauensis</tp:taxon-name-part></tp:taxon-name></named-content>; order: <named-content xmlns:xlink="http://www.w3.org/1999/xlink" content-type="dwc:order" xlink:type="simple"><tp:taxon-name><tp:taxon-name-part taxon-name-part-type="order">Coleoptera</tp:taxon-name-part></tp:taxon-name></named-content>; family: <named-content xmlns:xlink="http://www.w3.org/1999/xlink" content-type="dwc:family" xlink:type="simple"><tp:taxon-name><tp:taxon-name-part taxon-name-part-type="family">Leiodidae</tp:taxon-name-part></tp:taxon-name></named-content>; genus: <named-content xmlns:xlink="http://www.w3.org/1999/xlink" content-type="dwc:genus" xlink:type="simple"><tp:taxon-name><tp:taxon-name-part taxon-name-part-type="genus">Dermatohomoeus</tp:taxon-name-part></tp:taxon-name></named-content>; specificEpithet: <named-content xmlns:xlink="http://www.w3.org/1999/xlink" content-type="dwc:specificEpithet" xlink:type="simple"><tp:taxon-name><tp:taxon-name-part taxon-name-part-type="genus" reg="Dermatohomoeus"/><tp:taxon-name-part taxon-name-part-type="species" reg="maliauensis">maliauensis</tp:taxon-name-part></tp:taxon-name></named-content>; taxonRank: <named-content xmlns:xlink="http://www.w3.org/1999/xlink" content-type="dwc:taxonRank" xlink:type="simple">species</named-content>; scientificNameAuthorship: <named-content xmlns:xlink="http://www.w3.org/1999/xlink" content-type="dwc:scientificNameAuthorship" xlink:type="simple">Schilthuizen, Otani &amp; Seip</named-content>; <bold>Location:</bold> continent: <named-content xmlns:xlink="http://www.w3.org/1999/xlink" content-type="dwc:continent" xlink:type="simple">Asia</named-content>; island: <named-content xmlns:xlink="http://www.w3.org/1999/xlink" content-type="dwc:island" xlink:type="simple">Borneo</named-content>; country: <named-content xmlns:xlink="http://www.w3.org/1999/xlink" content-type="dwc:country" xlink:type="simple">Malaysia</named-content>; stateProvince: <named-content xmlns:xlink="http://www.w3.org/1999/xlink" content-type="dwc:stateProvince" xlink:type="simple">Sabah</named-content>; municipality: <named-content xmlns:xlink="http://www.w3.org/1999/xlink" content-type="dwc:municipality" xlink:type="simple">Tongod</named-content>; locality: <named-content xmlns:xlink="http://www.w3.org/1999/xlink" content-type="dwc:locality" xlink:type="simple">Maliau Basin, near Studies Centre, along Seraya Trail, where stream enters the river</named-content>; verbatimElevation: <named-content xmlns:xlink="http://www.w3.org/1999/xlink" content-type="dwc:verbatimElevation" xlink:type="simple">260 m</named-content>; verbatimCoordinateSystem: <named-content xmlns:xlink="http://www.w3.org/1999/xlink" content-type="dwc:verbatimCoordinateSystem" xlink:type="simple">decimal degrees</named-content>; decimalLatitude: <named-content xmlns:xlink="http://www.w3.org/1999/xlink" content-type="dwc:decimalLatitude" xlink:type="simple">4.7389</named-content>; decimalLongitude: <named-content xmlns:xlink="http://www.w3.org/1999/xlink" content-type="dwc:decimalLongitude" xlink:type="simple">116.9696</named-content>; <bold>Event:</bold> samplingProtocol: <named-content xmlns:xlink="http://www.w3.org/1999/xlink" content-type="dwc:samplingProtocol" xlink:type="simple">Winkler, litter from basis of trees</named-content>; samplingEffort: <named-content xmlns:xlink="http://www.w3.org/1999/xlink" content-type="dwc:samplingEffort" xlink:type="simple">c. 15 l of leaf litter</named-content>; eventDate: <named-content xmlns:xlink="http://www.w3.org/1999/xlink" content-type="dwc:eventDate" xlink:type="simple">2017-09-27</named-content>; fieldNumber: <named-content xmlns:xlink="http://www.w3.org/1999/xlink" content-type="dwc:fieldNumber" xlink:type="simple">TxEx-MBSC1wb</named-content>; <bold>Record Level:</bold> institutionID: <named-content xmlns:xlink="http://www.w3.org/1999/xlink" content-type="dwc:institutionID" xlink:type="simple">Universiti Malaysia Sabah</named-content>; collectionID: <named-content xmlns:xlink="http://www.w3.org/1999/xlink" content-type="dwc:collectionID" xlink:type="simple">Institute for Tropical Biology and Conservation, BORNEENSIS</named-content>; institutionCode: <named-content xmlns:xlink="http://www.w3.org/1999/xlink" content-type="dwc:institutionCode" xlink:type="simple">UMS</named-content>; collectionCode: <named-content xmlns:xlink="http://www.w3.org/1999/xlink" content-type="dwc:collectionCode" xlink:type="simple">BORN</named-content>; basisOfRecord: <named-content xmlns:xlink="http://www.w3.org/1999/xlink" content-type="dwc:basisOfRecord" xlink:type="simple">PreservedSpecimen</named-content></p></list-item></list></tp:treatment-sec><tp:treatment-sec sec-type="Description"><title>Description</title><p>Length of body c. 1.4 mm (Fig. <xref ref-type="fig" rid="F3863025">6</xref>). Oval, 1.45x longer than wide, greatest width at the shoulders. Pronotum 2.0x wider than the head. Winged. Reddish brown, with yellow legs and antennae. Eyes large. Antennae slender, antennomere VII 1.5x as long as wide. Pronotal posterior angle not drawn out, only a very faint convex curve next to the rounded angles. Elytra sparsely pubescent, with distinct punctuation, here and there arranged into longitudinal rows. All punctures on the elytra connected by microreticulation.</p><p><bold>Head</bold>: Eyes large, each with an estimated 40-50 ommatidia. Ratio of horizontal width of eye (measured in dorsal view and perpendicular to the longitudinal axis of the head) to distance between eyes: 1:4.4. A thin supraorbicular groove runs along the inner margin of the eyes and over the antennal insertion. Length of antennomere III 0.7 times the length of antennomere II. Antennomere IX slightly narrower than antennomere X. Antennomeres X and XI of equal width (Fig. <xref ref-type="fig" rid="F3863066">9</xref>). Punctuation (when viewed at 50x magnification) distinct, individual punctures spaced by 3-5 times their diameter (Fig. <xref ref-type="fig" rid="F3863036">7</xref><xref ref-type="fig" rid="F3863041">a</xref>). No microreticulation visible.</p><p><bold>Pronotum</bold>: Broadest at the base. Pronotal posterior angle rounded, not drawn out, the pronotal basis near the posterior angle with only a very faint convex curve. Pronotum smooth, glossy, hairless, without any microreticulation but with very fine and sparse punctuation, punctures spaced at 3-5 times their diameter, nearly invisible at 50x magnification (Fig. <xref ref-type="fig" rid="F3863036">7</xref><xref ref-type="fig" rid="F3863042">b</xref>). A fine, continuous margin runs along the lateral and anterior margin.</p><p><bold>Scutellum</bold>: Microsculptured as on pronotum.</p><p><bold>Elytra</bold>: Broadest at the shoulders, roundly curved to apex. Elytra with distinct punctuation. Punctures separated by ca. 3x their own diameter, here and there arranged into longitudinal rows. All punctures connected by jagged horizontal striae that are spaced ca. 20 µm apart. Elytra with sparse hairs emerging from the punctures; these hairs are short, about as long as the width of antennomere III (Fig. <xref ref-type="fig" rid="F3863036">7</xref><xref ref-type="fig" rid="F3863043">c</xref>).</p><p><bold>Aedeagus</bold>: Median lobe in dorsal view gradually narrowing towards the apex, terminally shaped into a broad, mushroom-shaped plate that is twice as wide as long (Fig. <xref ref-type="fig" rid="F3863049">8</xref><xref ref-type="fig" rid="F3863054">a</xref>). The apical angles of the ventral piece can be seen emerging on either side of this plate. Parameres reach the level of the basis of this plate. The dorsal surface of the terminal one-third of the median lobe is covered in coarse granules (only visible with scanning electron microscopy). In lateral view (Fig. <xref ref-type="fig" rid="F3863049">8</xref><xref ref-type="fig" rid="F3863055">b</xref>), the median lobe is basally strongly curved ventrad, but in the terminal one-third curved gently dorsad and flattened into the shape of a thin wedge.</p><p><bold>Spermatheca</bold>: Not studied.</p></tp:treatment-sec><tp:treatment-sec sec-type="Diagnosis"><title>Diagnosis</title><p>As pointed out by <xref ref-type="bibr" rid="B3816793">Švec (2009)</xref>, <italic><tp:taxon-name><tp:taxon-name-part taxon-name-part-type="genus" reg="Dermatohomoeus">Dermatohomoeus</tp:taxon-name-part></tp:taxon-name></italic> species are often very similar externally and the male genitalia offer the only certain identification. The shape of the aedeagus separates <italic><tp:taxon-name><tp:taxon-name-part taxon-name-part-type="genus" reg="Dermatohomoeus">D.</tp:taxon-name-part> <tp:taxon-name-part taxon-name-part-type="species" reg="maliauensis">maliauensis</tp:taxon-name-part></tp:taxon-name></italic> sp. n. from nearly all <italic><tp:taxon-name><tp:taxon-name-part taxon-name-part-type="genus" reg="Dermatohomoeus">Dermatohomoeus</tp:taxon-name-part></tp:taxon-name></italic> species for which the male genitalia are known. One species with similar male genitalia is the widespread <italic><tp:taxon-name><tp:taxon-name-part taxon-name-part-type="genus" reg="Dermatohomoeus">D.</tp:taxon-name-part> <tp:taxon-name-part taxon-name-part-type="species" reg="portevini">portevini</tp:taxon-name-part></tp:taxon-name></italic> (Champion, 1923). The size of the body and eyes, the microsculpture of the dorsum, and the shape of the pronotum indeed place the new species in the close vicinity of <italic><tp:taxon-name><tp:taxon-name-part taxon-name-part-type="genus" reg="Dermatohomoeus">D.</tp:taxon-name-part> <tp:taxon-name-part taxon-name-part-type="species" reg="portevini">portevini</tp:taxon-name-part></tp:taxon-name></italic>. However, in <italic><tp:taxon-name><tp:taxon-name-part taxon-name-part-type="genus" reg="Dermatohomoeus">D.</tp:taxon-name-part> <tp:taxon-name-part taxon-name-part-type="species" reg="portevini">portevini</tp:taxon-name-part></tp:taxon-name></italic> the median lobe of the aedeagus displays a bulge directly basal of the terminal plate (<xref ref-type="bibr" rid="B3816586">Daffner 1988</xref>), which is not the case in <italic><tp:taxon-name><tp:taxon-name-part taxon-name-part-type="genus" reg="Dermatohomoeus">D.</tp:taxon-name-part> <tp:taxon-name-part taxon-name-part-type="species" reg="maliauensis">maliauensis</tp:taxon-name-part></tp:taxon-name></italic> sp. n. Also, the 7th antennomere is broader in <italic><tp:taxon-name><tp:taxon-name-part taxon-name-part-type="genus" reg="Dermatohomoeus">D.</tp:taxon-name-part> <tp:taxon-name-part taxon-name-part-type="species" reg="maliauensis">maliauensis.</tp:taxon-name-part></tp:taxon-name></italic> A second species with a similar aedeagus is <italic><tp:taxon-name><tp:taxon-name-part taxon-name-part-type="genus" reg="Dermatohomoeus">D.</tp:taxon-name-part> <tp:taxon-name-part taxon-name-part-type="species" reg="bidentatus">bidentatus</tp:taxon-name-part></tp:taxon-name></italic> Švec &amp; Cooter 2015 from Yunnan, China which, however, is characterised by the two lateral teeth at the terminus of the median lobe; moreover, it is nearly twice as large (<xref ref-type="bibr" rid="B3816679">Švec and Cooter 2016</xref>). Another species that appears to possess similar external characteristics is <italic><tp:taxon-name><tp:taxon-name-part taxon-name-part-type="genus" reg="Dermatohomoeus">D.</tp:taxon-name-part> <tp:taxon-name-part taxon-name-part-type="species" reg="terrenus">terrenus</tp:taxon-name-part></tp:taxon-name></italic> (Hisamatsu 1985) from Korea and Japan. This species is thought to be parthenogenetic, as no males are known (<xref ref-type="bibr" rid="B3816606">Park and Ahn 2007</xref>). <italic><tp:taxon-name><tp:taxon-name-part taxon-name-part-type="genus" reg="Dermatohomoeus">D.</tp:taxon-name-part> <tp:taxon-name-part taxon-name-part-type="species" reg="terrenus">terrenus</tp:taxon-name-part></tp:taxon-name></italic> differs from <italic><tp:taxon-name><tp:taxon-name-part taxon-name-part-type="genus" reg="Dermatohomoeus">D.</tp:taxon-name-part> <tp:taxon-name-part taxon-name-part-type="species" reg="maliauensis">maliauensis</tp:taxon-name-part></tp:taxon-name></italic> sp. n. in having an 11th antennomere that is distinctly broader than the 10th and by transverse microsculpture on the pronotum, which is absent in <italic><tp:taxon-name><tp:taxon-name-part taxon-name-part-type="genus" reg="Dermatohomoeus">D.</tp:taxon-name-part> <tp:taxon-name-part taxon-name-part-type="species" reg="maliauensis">maliauensis</tp:taxon-name-part></tp:taxon-name></italic> sp. n.</p></tp:treatment-sec><tp:treatment-sec sec-type="Etymology"><title>Etymology</title><p>Named after Maliau Basin Conservation Area in Sabah, Malaysian Borneo. This 30-km-wide circular depression, covered with montane forest on poor soils and surrounded by steep sandstone cliffs, is known as "Sabah's Lost World". It is the focal area for the Borneo work of Taxon Expeditions. The species epithet was selected during a naming ceremony in Maliau Basin Studies Centre on 6 October 2017, in which expedition participants as well as a large number of field centre staff and porters took part. As far as the authors are aware, this is the third animal species named for this under-explored area (<xref ref-type="bibr" rid="B3816575">Disney 2016</xref>, <xref ref-type="bibr" rid="B3816565">Buhl 2009</xref>).</p></tp:treatment-sec><tp:treatment-sec sec-type="Distribution"><title>Distribution</title><p>Known only from two locations in the valley where the Maliau river flows out of Maliau Basin, located at 260 m elevation (Maliau Basin Studies Centre) and 670 m elevation (Ginseng Camp).</p></tp:treatment-sec><tp:treatment-sec><!--Section generated to contain objects referenced in tp:taxon-treatment.--><fig-group id="F3863025" position="float" orientation="portrait"><caption><p><italic><tp:taxon-name><tp:taxon-name-part taxon-name-part-type="genus" reg="Dermatohomoeus">Dermatohomoeus</tp:taxon-name-part> <tp:taxon-name-part taxon-name-part-type="species" reg="maliauensis">maliauensis</tp:taxon-name-part></tp:taxon-name></italic> sp. n., habitus.</p></caption><fig id="F3863030" position="float" orientation="portrait"><object-id xmlns:xlink="http://www.w3.org/1999/xlink" xlink:type="simple">10.3897/BDJ.5.e21947.figure6a</object-id><label>Figure 6a.</label><caption><p>Female, dorsal view (paratype, BOR/COL/14093)</p></caption><graphic xmlns:xlink="http://www.w3.org/1999/xlink" xlink:href="bdj-05-e21947-g006_a.jpg" xlink:type="simple" position="float" orientation="portrait" id="oo_164993.jpg"/></fig><fig id="F3863031" position="float" orientation="portrait"><object-id xmlns:xlink="http://www.w3.org/1999/xlink" xlink:type="simple">10.3897/BDJ.5.e21947.figure6b</object-id><label>Figure 6b.</label><caption><p>Female, lateral view (paratype, BOR/COL/14093)</p></caption><graphic xmlns:xlink="http://www.w3.org/1999/xlink" xlink:href="bdj-05-e21947-g006_b.jpg" xlink:type="simple" position="float" orientation="portrait" id="oo_164994.jpg"/></fig></fig-group><fig id="F3863066" position="float" orientation="portrait"><object-id xmlns:xlink="http://www.w3.org/1999/xlink" xlink:type="simple">10.3897/BDJ.5.e21947.figure9</object-id><label>Figure 9.</label><caption><p><italic><tp:taxon-name><tp:taxon-name-part taxon-name-part-type="genus" reg="Dermatohomoeus">Dermatohomoeus</tp:taxon-name-part> <tp:taxon-name-part taxon-name-part-type="species" reg="maliauensis">maliauensis</tp:taxon-name-part></tp:taxon-name></italic> sp. n., male, antenna (drawn after electron micrograph) (paratype, FRCS)</p></caption><graphic xmlns:xlink="http://www.w3.org/1999/xlink" xlink:href="bdj-05-e21947-g009.jpg" position="float" id="oo_165000.jpg" orientation="portrait" xlink:type="simple"/></fig><fig-group id="F3863036" position="float" orientation="portrait"><caption><p><italic><tp:taxon-name><tp:taxon-name-part taxon-name-part-type="genus" reg="Dermatohomoeus">Dermatohomoeus</tp:taxon-name-part> <tp:taxon-name-part taxon-name-part-type="species" reg="maliauensis">maliauensis</tp:taxon-name-part></tp:taxon-name></italic> sp. n., microsculpture.</p></caption><fig id="F3863041" position="float" orientation="portrait"><object-id xmlns:xlink="http://www.w3.org/1999/xlink" xlink:type="simple">10.3897/BDJ.5.e21947.figure7a</object-id><label>Figure 7a.</label><caption><p>Male, head microsculpture (paratype, FRCS)</p></caption><graphic xmlns:xlink="http://www.w3.org/1999/xlink" xlink:href="bdj-05-e21947-g007_a.jpg" xlink:type="simple" position="float" orientation="portrait" id="oo_164995.jpg"/></fig><fig id="F3863042" position="float" orientation="portrait"><object-id xmlns:xlink="http://www.w3.org/1999/xlink" xlink:type="simple">10.3897/BDJ.5.e21947.figure7b</object-id><label>Figure 7b.</label><caption><p>Male, pronotum microsculpture (paratype, FRCS)</p></caption><graphic xmlns:xlink="http://www.w3.org/1999/xlink" xlink:href="bdj-05-e21947-g007_b.jpg" xlink:type="simple" position="float" orientation="portrait" id="oo_164996.jpg"/></fig><fig id="F3863043" position="float" orientation="portrait"><object-id xmlns:xlink="http://www.w3.org/1999/xlink" xlink:type="simple">10.3897/BDJ.5.e21947.figure7c</object-id><label>Figure 7c.</label><caption><p>Male, elytra microsculpture (paratype, FRCS)</p></caption><graphic xmlns:xlink="http://www.w3.org/1999/xlink" xlink:href="bdj-05-e21947-g007_c.jpg" xlink:type="simple" position="float" orientation="portrait" id="oo_164997.jpg"/></fig></fig-group><fig id="F3863041" position="float" orientation="portrait"><object-id xmlns:xlink="http://www.w3.org/1999/xlink" xlink:type="simple">10.3897/BDJ.5.e21947.figure7a</object-id><label>Figure 7a.</label><caption><p>Male, head microsculpture (paratype, FRCS)</p></caption><graphic xmlns:xlink="http://www.w3.org/1999/xlink" xlink:href="bdj-05-e21947-g007_a.jpg" xlink:type="simple" position="float" orientation="portrait" id="oo_164995.jpg"/></fig><fig id="F3863042" position="float" orientation="portrait"><object-id xmlns:xlink="http://www.w3.org/1999/xlink" xlink:type="simple">10.3897/BDJ.5.e21947.figure7b</object-id><label>Figure 7b.</label><caption><p>Male, pronotum microsculpture (paratype, FRCS)</p></caption><graphic xmlns:xlink="http://www.w3.org/1999/xlink" xlink:href="bdj-05-e21947-g007_b.jpg" xlink:type="simple" position="float" orientation="portrait" id="oo_164996.jpg"/></fig><fig id="F3863043" position="float" orientation="portrait"><object-id xmlns:xlink="http://www.w3.org/1999/xlink" xlink:type="simple">10.3897/BDJ.5.e21947.figure7c</object-id><label>Figure 7c.</label><caption><p>Male, elytra microsculpture (paratype, FRCS)</p></caption><graphic xmlns:xlink="http://www.w3.org/1999/xlink" xlink:href="bdj-05-e21947-g007_c.jpg" xlink:type="simple" position="float" orientation="portrait" id="oo_164997.jpg"/></fig><fig-group id="F3863049" position="float" orientation="portrait"><caption><p><italic><tp:taxon-name><tp:taxon-name-part taxon-name-part-type="genus" reg="Dermatohomoeus">Dermatohomoeus</tp:taxon-name-part> <tp:taxon-name-part taxon-name-part-type="species" reg="maliauensis">maliauensis</tp:taxon-name-part></tp:taxon-name></italic> sp. n., aedeagus.</p></caption><fig id="F3863054" position="float" orientation="portrait"><object-id xmlns:xlink="http://www.w3.org/1999/xlink" xlink:type="simple">10.3897/BDJ.5.e21947.figure8a</object-id><label>Figure 8a.</label><caption><p>Male, aedeagus, dorsal view (paratype, FRCS)</p></caption><graphic xmlns:xlink="http://www.w3.org/1999/xlink" xlink:href="bdj-05-e21947-g008_a.jpg" xlink:type="simple" position="float" orientation="portrait" id="oo_164998.jpg"/></fig><fig id="F3863055" position="float" orientation="portrait"><object-id xmlns:xlink="http://www.w3.org/1999/xlink" xlink:type="simple">10.3897/BDJ.5.e21947.figure8b</object-id><label>Figure 8b.</label><caption><p>Male, aedeagus, lateral view (paratype, FRCS)</p></caption><graphic xmlns:xlink="http://www.w3.org/1999/xlink" xlink:href="bdj-05-e21947-g008_b.jpg" xlink:type="simple" position="float" orientation="portrait" id="oo_164999.jpg"/></fig></fig-group><fig id="F3863054" position="float" orientation="portrait"><object-id xmlns:xlink="http://www.w3.org/1999/xlink" xlink:type="simple">10.3897/BDJ.5.e21947.figure8a</object-id><label>Figure 8a.</label><caption><p>Male, aedeagus, dorsal view (paratype, FRCS)</p></caption><graphic xmlns:xlink="http://www.w3.org/1999/xlink" xlink:href="bdj-05-e21947-g008_a.jpg" xlink:type="simple" position="float" orientation="portrait" id="oo_164998.jpg"/></fig><fig id="F3863055" position="float" orientation="portrait"><object-id xmlns:xlink="http://www.w3.org/1999/xlink" xlink:type="simple">10.3897/BDJ.5.e21947.figure8b</object-id><label>Figure 8b.</label><caption><p>Male, aedeagus, lateral view (paratype, FRCS)</p></caption><graphic xmlns:xlink="http://www.w3.org/1999/xlink" xlink:href="bdj-05-e21947-g008_b.jpg" xlink:type="simple" position="float" orientation="portrait" id="oo_164999.jpg"/></fig></tp:treatment-sec><ref-list><ref id="B3816793"><element-citation xmlns:xlink="http://www.w3.org/1999/xlink" publication-type="article" xlink:type="simple"><person-group person-group-type="author"><name name-style="western"><surname>Švec</surname><given-names>Z.</given-names></name></person-group><year>2009</year><article-title>New Indonesian species of <italic><tp:taxon-name><tp:taxon-name-part taxon-name-part-type="genus" reg="Dermatohomoeus">Dermatohomoeus</tp:taxon-name-part></tp:taxon-name></italic> (<tp:taxon-name><tp:taxon-name-part taxon-name-part-type="order">Coleoptera</tp:taxon-name-part></tp:taxon-name>, <tp:taxon-name><tp:taxon-name-part taxon-name-part-type="family">Leiodidae</tp:taxon-name-part></tp:taxon-name>, <tp:taxon-name><tp:taxon-name-part taxon-name-part-type="subfamily">Leiodinae</tp:taxon-name-part></tp:taxon-name>)</article-title><source>Folia Heyrovskyana (A)</source><volume>17</volume><fpage>23</fpage><lpage>29</lpage></element-citation></ref><ref id="B3816586"><element-citation xmlns:xlink="http://www.w3.org/1999/xlink" publication-type="article" xlink:type="simple"><person-group person-group-type="author"><name name-style="western"><surname>Daffner</surname><given-names>H</given-names></name></person-group><year>1988</year><article-title>Die Arten der Gattung <italic><tp:taxon-name><tp:taxon-name-part taxon-name-part-type="genus" reg="Dermatohomoeus">Dermatohomoeus</tp:taxon-name-part></tp:taxon-name></italic> Hlisnikovsky, 1963, aus Asien und Afrika (<tp:taxon-name><tp:taxon-name-part taxon-name-part-type="order">Coleoptera</tp:taxon-name-part></tp:taxon-name>, <tp:taxon-name><tp:taxon-name-part taxon-name-part-type="family">Leiodidae</tp:taxon-name-part></tp:taxon-name>, <tp:taxon-name><tp:taxon-name-part taxon-name-part-type="tribe">Pseudoliodini</tp:taxon-name-part></tp:taxon-name>)</article-title><source>Revue Suisse de Zoologie.</source><volume>95</volume><fpage>791</fpage><lpage>815</lpage><uri xlink:type="simple">http://dx.doi.org/10.5962/bhl.part.81936</uri><pub-id pub-id-type="doi">10.5962/bhl.part.81936</pub-id></element-citation></ref><ref id="B3816679"><element-citation xmlns:xlink="http://www.w3.org/1999/xlink" publication-type="article" xlink:type="simple"><person-group person-group-type="author"><name name-style="western"><surname>Švec</surname><given-names>Z.</given-names></name><name name-style="western"><surname>Cooter</surname><given-names>J.</given-names></name></person-group><year>2016</year><article-title>A new <italic><tp:taxon-name><tp:taxon-name-part taxon-name-part-type="genus" reg="Dermatohomoeus">Dermatohomoeus</tp:taxon-name-part></tp:taxon-name></italic> Hlisnikovsky, 1963 (<tp:taxon-name><tp:taxon-name-part taxon-name-part-type="order">Coleoptera</tp:taxon-name-part></tp:taxon-name>: <tp:taxon-name><tp:taxon-name-part taxon-name-part-type="family">Leiodidae</tp:taxon-name-part></tp:taxon-name>, <tp:taxon-name><tp:taxon-name-part taxon-name-part-type="subfamily">Leiodinae</tp:taxon-name-part></tp:taxon-name>) from China</article-title><source>Entomologist's Monthly Magazine</source><volume>151</volume><fpage>165</fpage><lpage>167</lpage></element-citation></ref><ref id="B3816606"><element-citation xmlns:xlink="http://www.w3.org/1999/xlink" publication-type="article" xlink:type="simple"><person-group person-group-type="author"><name name-style="western"><surname>Park</surname><given-names>Sun-Jae</given-names></name><name name-style="western"><surname>Ahn</surname><given-names>Kee-Jeong</given-names></name></person-group><year>2007</year><article-title>Two pseudoliodine genera <italic><tp:taxon-name><tp:taxon-name-part taxon-name-part-type="genus" reg="Dermatohomoeus">Dermatohomoeus</tp:taxon-name-part></tp:taxon-name></italic> Hlisnikovský and <italic><tp:taxon-name><tp:taxon-name-part taxon-name-part-type="genus" reg="Pseudcolenis">Pseudcolenis</tp:taxon-name-part></tp:taxon-name></italic> Reitter (<tp:taxon-name><tp:taxon-name-part taxon-name-part-type="order">Coleoptera</tp:taxon-name-part></tp:taxon-name>: <tp:taxon-name><tp:taxon-name-part taxon-name-part-type="family">Leiodidae</tp:taxon-name-part></tp:taxon-name>: <tp:taxon-name><tp:taxon-name-part taxon-name-part-type="subfamily">Leiodinae</tp:taxon-name-part></tp:taxon-name>) in Korea, with a description of <italic><tp:taxon-name><tp:taxon-name-part taxon-name-part-type="genus" reg="Pseudcolenis">Pseudcolenis</tp:taxon-name-part> <tp:taxon-name-part taxon-name-part-type="species" reg="hoshinai">hoshinai</tp:taxon-name-part></tp:taxon-name></italic> new species</article-title><source>Zootaxa</source><volume>1427</volume><issue>1</issue><fpage>49</fpage><lpage>56</lpage><pub-id pub-id-type="doi">10.11646/zootaxa.1427.1.3</pub-id></element-citation></ref><ref id="B3816575"><element-citation xmlns:xlink="http://www.w3.org/1999/xlink" publication-type="article" xlink:type="simple"><person-group person-group-type="author"><name name-style="western"><surname>Disney</surname><given-names>R. Henry L.</given-names></name></person-group><year>2016</year><article-title>Review of Oriental <italic><tp:taxon-name><tp:taxon-name-part taxon-name-part-type="genus" reg="Chonocephalus">Chonocephalus</tp:taxon-name-part></tp:taxon-name></italic> Wandolleck (<tp:taxon-name><tp:taxon-name-part taxon-name-part-type="order">Diptera</tp:taxon-name-part></tp:taxon-name>: <tp:taxon-name><tp:taxon-name-part taxon-name-part-type="family">Phoridae</tp:taxon-name-part></tp:taxon-name>)</article-title><source>Annales Zoologici</source><volume>66</volume><issue>2</issue><fpage>277</fpage><lpage>328</lpage><uri xlink:type="simple">http://dx.doi.org/10.3161/00034541anz2016.66.2.008</uri><pub-id pub-id-type="doi">10.3161/00034541anz2016.66.2.008</pub-id></element-citation></ref><ref id="B3816565"><element-citation xmlns:xlink="http://www.w3.org/1999/xlink" publication-type="article" xlink:type="simple"><person-group person-group-type="author"><name name-style="western"><surname>Buhl</surname><given-names>P. N.</given-names></name></person-group><year>2009</year><article-title>Taxonomical studies on Oriental <tp:taxon-name><tp:taxon-name-part taxon-name-part-type="family">Platygastridae</tp:taxon-name-part></tp:taxon-name> (<tp:taxon-name><tp:taxon-name-part taxon-name-part-type="order">Hymenoptera</tp:taxon-name-part></tp:taxon-name>: <tp:taxon-name><tp:taxon-name-part taxon-name-part-type="superfamily">Platygastroidea</tp:taxon-name-part></tp:taxon-name>)</article-title><source>Journal of Asia-Pacific Entomology</source><volume>12</volume><issue>3</issue><fpage>123</fpage><lpage>132</lpage><pub-id pub-id-type="doi">10.1016/j.aspen.2009.02.001</pub-id></element-citation></ref></ref-list></tp:taxon-treatment>
