# Supplementary material for: Three new minute leaf litter beetles discovered by citizen scientists in Maliau Basin, Malaysian Borneo (Coleoptera: Leiodidae, Chrysomelidae)
Source: Biodivers Data J. 2017 Dec 4;(5):e21947. doi: 10.3897/BDJ.5.e21947 (PMC5740419; doi:10.3897/BDJ.5.e21947)
Supplement: XML Treatment for Clavicornaltica [file BDJ.5.e21947-treatment5.xml]

<!DOCTYPE tp:taxon-treatment
  PUBLIC "-//TaxonX//DTD Taxonomic Treatment Publishing DTD v0 20100105//EN" "tax-treatment-NSO.dtd">
<tp:taxon-treatment xmlns:tp="http://www.plazi.org/taxpub"><tp:treatment-meta><mixed-citation publication-type="journal"><person-group><name><surname>Schilthuizen</surname><given-names>Menno</given-names></name><name><surname>Seip</surname><given-names>Lilian A</given-names></name><name><surname>Otani</surname><given-names>Sean</given-names></name><name><surname>Suhaimi</surname><given-names>Jadda</given-names></name><name><surname>Njunjić</surname><given-names>Iva</given-names></name></person-group><article-title>Three new minute leaf litter beetles discovered by citizen scientists in Maliau Basin, Malaysian Borneo (<tp:taxon-name><tp:taxon-name-part taxon-name-part-type="order">Coleoptera</tp:taxon-name-part></tp:taxon-name>: <tp:taxon-name><tp:taxon-name-part taxon-name-part-type="family">Leiodidae</tp:taxon-name-part></tp:taxon-name>, <tp:taxon-name><tp:taxon-name-part taxon-name-part-type="family">Chrysomelidae</tp:taxon-name-part></tp:taxon-name>)</article-title><source>Biodivers Data J</source><day>04</day><month>12</month><year>2017</year><volume>2017</volume><issue>5</issue><pub-id pub-id-type="doi">10.3897/BDJ.5.e21947</pub-id></mixed-citation></tp:treatment-meta><tp:nomenclature><tp:taxon-name>
            <tp:taxon-name-part taxon-name-part-type="genus">Clavicornaltica</tp:taxon-name-part>
          </tp:taxon-name><tp:taxon-authority>Scherer, 1974</tp:taxon-authority><tp:nomenclature-citation-list><tp:nomenclature-citation><tp:taxon-name>
                <tp:taxon-name-part taxon-name-part-type="genus" reg="Clavicornaltica">Clavicornaltica</tp:taxon-name-part>
              </tp:taxon-name><comment> Scherer, 1974; (<xref ref-type="bibr" rid="B3863068">Medvedev 1996</xref>, <xref ref-type="bibr" rid="B3805908">Scherer 1974</xref>, <xref ref-type="bibr" rid="B3819526">Konstantinov and Duckett 2005</xref>)</comment></tp:nomenclature-citation><tp:nomenclature-citation><tp:taxon-name>
                <tp:taxon-name-part taxon-name-part-type="genus">Clavicornaltica</tp:taxon-name-part>
              </tp:taxon-name><tp:type-species><tp:taxon-name><tp:taxon-name-part taxon-name-part-type="genus">Clavicornaltica</tp:taxon-name-part> <tp:taxon-name-part taxon-name-part-type="species">besucheti</tp:taxon-name-part></tp:taxon-name></tp:type-species><comment> Scherer, 1974<xref ref-type="bibr" rid="B3805908">Scherer 1974</xref></comment></tp:nomenclature-citation></tp:nomenclature-citation-list></tp:nomenclature><tp:treatment-sec sec-type="Diagnosis"><title>Diagnosis</title><p>Small (0.7-2.2 mm), convex flea beetles, with strongly developed jumping hind legs and characteristically clavate antennae. Frons is broad, antennal insertions widely separated. Antennae 11-segmented, clavate after the 3rd antennomere. The first three antennomeres are long and slender, the next three very small, the final five are enlarged and form a club. Pronotum with two setal pores, the anterior of which is placed behind the middle of the lateral margin. Metasternum with an anterior-pointing, broad processus. Posterior femora strongly dilated. Metatibia slender and with a long terminal spore and a row of smaller terminal setae on the lateral edge.</p></tp:treatment-sec><ref-list><ref id="B3863068"><element-citation xmlns:xlink="http://www.w3.org/1999/xlink" publication-type="article" xlink:type="simple"><person-group person-group-type="author"><name name-style="western"><surname>Medvedev</surname><given-names>L. N.</given-names></name></person-group><year>1996</year><article-title>Review of the flea-beetle genus <italic><tp:taxon-name><tp:taxon-name-part taxon-name-part-type="genus" reg="Clavicornaltica">Clavicornaltica</tp:taxon-name-part></tp:taxon-name></italic> (<tp:taxon-name><tp:taxon-name-part taxon-name-part-type="order">Coleoptera</tp:taxon-name-part></tp:taxon-name>: <tp:taxon-name><tp:taxon-name-part taxon-name-part-type="family">Chrysomelidae</tp:taxon-name-part></tp:taxon-name>, <tp:taxon-name><tp:taxon-name-part taxon-name-part-type="subfamily">Alticinae</tp:taxon-name-part></tp:taxon-name>)</article-title><source>Entomofauna, Zeitschrift für Entomologie</source><volume>17</volume><fpage>137</fpage><lpage>148</lpage></element-citation></ref><ref id="B3805908"><element-citation xmlns:xlink="http://www.w3.org/1999/xlink" publication-type="article" xlink:type="simple"><person-group person-group-type="author"><name name-style="western"><surname>Scherer</surname><given-names>G</given-names></name></person-group><year>1974</year><article-title><italic><tp:taxon-name><tp:taxon-name-part taxon-name-part-type="genus" reg="Clavicornaltica">Clavicornaltica</tp:taxon-name-part></tp:taxon-name></italic> a new genus from Ceylon (<tp:taxon-name><tp:taxon-name-part taxon-name-part-type="order">Coleoptera</tp:taxon-name-part></tp:taxon-name>-<tp:taxon-name><tp:taxon-name-part taxon-name-part-type="family">Chrysomelidae</tp:taxon-name-part></tp:taxon-name>-<tp:taxon-name><tp:taxon-name-part taxon-name-part-type="subfamily">Alticinae</tp:taxon-name-part></tp:taxon-name>)</article-title><source>Revue Suisse de Zoologie.</source><volume>81</volume><fpage>57</fpage><lpage>68</lpage><uri xlink:type="simple">http://dx.doi.org/10.5962/bhl.part.75989</uri><pub-id pub-id-type="doi">10.5962/bhl.part.75989</pub-id></element-citation></ref><ref id="B3819526"><element-citation xmlns:xlink="http://www.w3.org/1999/xlink" publication-type="article" xlink:type="simple"><person-group person-group-type="author"><name name-style="western"><surname>Konstantinov</surname><given-names>Alexander S.</given-names></name><name name-style="western"><surname>Duckett</surname><given-names>Catherine N.</given-names></name></person-group><year>2005</year><article-title>New species of <italic><tp:taxon-name><tp:taxon-name-part taxon-name-part-type="genus" reg="Clavicornaltica">Clavicornaltica</tp:taxon-name-part></tp:taxon-name></italic> Scherer (<tp:taxon-name><tp:taxon-name-part taxon-name-part-type="order">Coleoptera</tp:taxon-name-part></tp:taxon-name>: <tp:taxon-name><tp:taxon-name-part taxon-name-part-type="family">Chrysomelidae</tp:taxon-name-part></tp:taxon-name>) from continental Asia</article-title><source>Zootaxa</source><volume>1037</volume><fpage>49</fpage><lpage>64</lpage><uri xlink:type="simple">http://dx.doi.org/10.5281/ZENODO.169751</uri><pub-id pub-id-type="doi">10.5281/ZENODO.169751</pub-id></element-citation></ref></ref-list></tp:taxon-treatment>
