# Supplementary material for: Three new minute leaf litter beetles discovered by citizen scientists in Maliau Basin, Malaysian Borneo (Coleoptera: Leiodidae, Chrysomelidae)
Source: Biodivers Data J. 2017 Dec 4;(5):e21947. doi: 10.3897/BDJ.5.e21947 (PMC5740419; doi:10.3897/BDJ.5.e21947)
Supplement: XML Treatment for Clavicornaltica sabahensis [file BDJ.5.e21947-treatment6.xml]

<!DOCTYPE tp:taxon-treatment
  PUBLIC "-//TaxonX//DTD Taxonomic Treatment Publishing DTD v0 20100105//EN" "tax-treatment-NSO.dtd">
<tp:taxon-treatment xmlns:tp="http://www.plazi.org/taxpub"><tp:treatment-meta><mixed-citation publication-type="journal"><person-group><name><surname>Schilthuizen</surname><given-names>Menno</given-names></name><name><surname>Seip</surname><given-names>Lilian A</given-names></name><name><surname>Otani</surname><given-names>Sean</given-names></name><name><surname>Suhaimi</surname><given-names>Jadda</given-names></name><name><surname>Njunjić</surname><given-names>Iva</given-names></name></person-group><article-title>Three new minute leaf litter beetles discovered by citizen scientists in Maliau Basin, Malaysian Borneo (<tp:taxon-name><tp:taxon-name-part taxon-name-part-type="order">Coleoptera</tp:taxon-name-part></tp:taxon-name>: <tp:taxon-name><tp:taxon-name-part taxon-name-part-type="family">Leiodidae</tp:taxon-name-part></tp:taxon-name>, <tp:taxon-name><tp:taxon-name-part taxon-name-part-type="family">Chrysomelidae</tp:taxon-name-part></tp:taxon-name>)</article-title><source>Biodivers Data J</source><day>04</day><month>12</month><year>2017</year><volume>2017</volume><issue>5</issue><pub-id pub-id-type="doi">10.3897/BDJ.5.e21947</pub-id></mixed-citation></tp:treatment-meta><tp:nomenclature><tp:taxon-name><tp:taxon-name-part taxon-name-part-type="genus">Clavicornaltica</tp:taxon-name-part> <tp:taxon-name-part taxon-name-part-type="species">sabahensis</tp:taxon-name-part><object-id xmlns:xlink="http://www.w3.org/1999/xlink" content-type="zoobank" xlink:type="simple" object-id-type="ZooBank">837800D6-5C3C-490F-9262-11603AA591BE</object-id></tp:taxon-name><tp:taxon-authority>Schilthuizen, Seip &amp; Otani</tp:taxon-authority><tp:taxon-status xmlns:xlink="http://www.w3.org/1999/xlink" xlink:type="simple">sp. n.</tp:taxon-status></tp:nomenclature><tp:treatment-sec sec-type="materials"><title>Materials</title><list list-type="alpha-lower" list-content="occurrences"><list-item><p><bold>Type status:</bold> <named-content xmlns:xlink="http://www.w3.org/1999/xlink" content-type="dwc:typeStatus" xlink:type="simple">Holotype</named-content>. <bold>Occurrence:</bold> catalogNumber: <named-content xmlns:xlink="http://www.w3.org/1999/xlink" content-type="dwc:catalogNumber" xlink:type="simple">BOR/COL/14089</named-content>; recordedBy: <named-content xmlns:xlink="http://www.w3.org/1999/xlink" content-type="dwc:recordedBy" xlink:type="simple">Iva Njunjić; Menno Schilthuizen; Taxon Expeditions</named-content>; sex: <named-content xmlns:xlink="http://www.w3.org/1999/xlink" content-type="dwc:sex" xlink:type="simple">1 female</named-content>; lifeStage: <named-content xmlns:xlink="http://www.w3.org/1999/xlink" content-type="dwc:lifeStage" xlink:type="simple">adult</named-content>; preparations: <named-content xmlns:xlink="http://www.w3.org/1999/xlink" content-type="dwc:preparations" xlink:type="simple">card-mounted</named-content>; disposition: <named-content xmlns:xlink="http://www.w3.org/1999/xlink" content-type="dwc:disposition" xlink:type="simple">in collection</named-content>; <bold>Taxon:</bold> scientificName: <named-content xmlns:xlink="http://www.w3.org/1999/xlink" content-type="dwc:scientificName" xlink:type="simple"><italic><tp:taxon-name><tp:taxon-name-part taxon-name-part-type="genus" reg="Clavicornaltica">Clavicornaltica</tp:taxon-name-part> <tp:taxon-name-part taxon-name-part-type="species" reg="sabahensis">sabahensis</tp:taxon-name-part></tp:taxon-name></italic></named-content>; order: <named-content xmlns:xlink="http://www.w3.org/1999/xlink" content-type="dwc:order" xlink:type="simple"><tp:taxon-name><tp:taxon-name-part taxon-name-part-type="order">Coleoptera</tp:taxon-name-part></tp:taxon-name></named-content>; family: <named-content xmlns:xlink="http://www.w3.org/1999/xlink" content-type="dwc:family" xlink:type="simple"><tp:taxon-name><tp:taxon-name-part taxon-name-part-type="family">Chrysomelidae</tp:taxon-name-part></tp:taxon-name></named-content>; genus: <named-content xmlns:xlink="http://www.w3.org/1999/xlink" content-type="dwc:genus" xlink:type="simple"><tp:taxon-name><tp:taxon-name-part taxon-name-part-type="genus">Clavicornaltica</tp:taxon-name-part></tp:taxon-name></named-content>; specificEpithet: <named-content xmlns:xlink="http://www.w3.org/1999/xlink" content-type="dwc:specificEpithet" xlink:type="simple"><italic><tp:taxon-name><tp:taxon-name-part taxon-name-part-type="genus" reg="Clavicornaltica"/><tp:taxon-name-part taxon-name-part-type="species" reg="sabahensis">sabahensis</tp:taxon-name-part></tp:taxon-name></italic></named-content>; taxonRank: <named-content xmlns:xlink="http://www.w3.org/1999/xlink" content-type="dwc:taxonRank" xlink:type="simple">species</named-content>; scientificNameAuthorship: <named-content xmlns:xlink="http://www.w3.org/1999/xlink" content-type="dwc:scientificNameAuthorship" xlink:type="simple">Schilthuizen, Seip &amp; Otani</named-content>; <bold>Location:</bold> continent: <named-content xmlns:xlink="http://www.w3.org/1999/xlink" content-type="dwc:continent" xlink:type="simple">Asia</named-content>; island: <named-content xmlns:xlink="http://www.w3.org/1999/xlink" content-type="dwc:island" xlink:type="simple">Borneo</named-content>; country: <named-content xmlns:xlink="http://www.w3.org/1999/xlink" content-type="dwc:country" xlink:type="simple">Malaysia</named-content>; stateProvince: <named-content xmlns:xlink="http://www.w3.org/1999/xlink" content-type="dwc:stateProvince" xlink:type="simple">Sabah</named-content>; municipality: <named-content xmlns:xlink="http://www.w3.org/1999/xlink" content-type="dwc:municipality" xlink:type="simple">Tongod</named-content>; verbatimLocality: <named-content xmlns:xlink="http://www.w3.org/1999/xlink" content-type="dwc:verbatimLocality" xlink:type="simple">Maliau Basin, near Studies Centre, along Seraya Trail, where stream enters the river</named-content>; verbatimElevation: <named-content xmlns:xlink="http://www.w3.org/1999/xlink" content-type="dwc:verbatimElevation" xlink:type="simple">260 m</named-content>; verbatimCoordinateSystem: <named-content xmlns:xlink="http://www.w3.org/1999/xlink" content-type="dwc:verbatimCoordinateSystem" xlink:type="simple">decimal degrees</named-content>; decimalLatitude: <named-content xmlns:xlink="http://www.w3.org/1999/xlink" content-type="dwc:decimalLatitude" xlink:type="simple">4.7389</named-content>; decimalLongitude: <named-content xmlns:xlink="http://www.w3.org/1999/xlink" content-type="dwc:decimalLongitude" xlink:type="simple">116.9696</named-content>; <bold>Event:</bold> samplingProtocol: <named-content xmlns:xlink="http://www.w3.org/1999/xlink" content-type="dwc:samplingProtocol" xlink:type="simple">Winkler, litter from basis of trees</named-content>; samplingEffort: <named-content xmlns:xlink="http://www.w3.org/1999/xlink" content-type="dwc:samplingEffort" xlink:type="simple">15 l of leaf litter</named-content>; eventDate: <named-content xmlns:xlink="http://www.w3.org/1999/xlink" content-type="dwc:eventDate" xlink:type="simple">2017-09-27</named-content>; habitat: <named-content xmlns:xlink="http://www.w3.org/1999/xlink" content-type="dwc:habitat" xlink:type="simple">lowland dipterocarp forest</named-content>; fieldNumber: <named-content xmlns:xlink="http://www.w3.org/1999/xlink" content-type="dwc:fieldNumber" xlink:type="simple">TxEx-MBSC1wb</named-content>; <bold>Record Level:</bold> institutionID: <named-content xmlns:xlink="http://www.w3.org/1999/xlink" content-type="dwc:institutionID" xlink:type="simple">Universiti Malaysia Sabah</named-content>; collectionID: <named-content xmlns:xlink="http://www.w3.org/1999/xlink" content-type="dwc:collectionID" xlink:type="simple">Institute for Tropical Biology and Conservation, BORNEENSIS</named-content>; institutionCode: <named-content xmlns:xlink="http://www.w3.org/1999/xlink" content-type="dwc:institutionCode" xlink:type="simple">UMS</named-content>; collectionCode: <named-content xmlns:xlink="http://www.w3.org/1999/xlink" content-type="dwc:collectionCode" xlink:type="simple">BORN</named-content>; basisOfRecord: <named-content xmlns:xlink="http://www.w3.org/1999/xlink" content-type="dwc:basisOfRecord" xlink:type="simple">PreservedSpecimen</named-content></p></list-item></list></tp:treatment-sec><tp:treatment-sec sec-type="Description"><title>Description</title><p>Body dark reddish brown, small, oval and convex, ca. 0.75 mm long and ca. 0.58 mm wide (Fig. <xref ref-type="fig" rid="F3863082">10</xref><xref ref-type="fig" rid="F3863087">a</xref>). Eyes ca. 1/7 the width of the head. Antennae yellowish brown; clava long and moderately robust. Female wingless. Tibia and tarsus yellowish brown, femur dark brown and robust. Male unknown.</p><p><bold>Head</bold> (Fig. <xref ref-type="fig" rid="F3863082">10</xref><xref ref-type="fig" rid="F3863088">b</xref>): Rectangular, shallowly and sparsely punctate; vertex smooth; frontal tubercles present, frontal carina absent. Eyes ca. 1/7 the width of the head in dorsal view. Antennae: clava long and moderately robust (Fig. <xref ref-type="fig" rid="F3863091">11</xref>).</p><p><bold>Pronotum</bold>: Lenticular in dorsal view, convex, four angles angular with a deep furrow along the length of the edge, which itself is somewhat angular in the middle with two deep seta-bearing pores: one at ¼ of the margin’s length, the other in the posterior angle. Punctuation covers the entire surface in an irregular pattern and is the same strength as the dorsal surface of the elytra.</p><p><bold>Hind wings</bold>: Absent.</p><p><bold>Elytra</bold>: Striae punctiform, punctures shallower dorsally, more deeply impressed laterally and becoming less visible towards the very apex. A deep but narrow punctuated groove runs along the entire margin continuing to the apex; apex itself slightly drawn out.</p><p><bold>Legs</bold>: Metafemur robust, oval, covered in fine white setae. Metatibia bearing eight minute setae which cover the terminal one-quarter along the external edge and one long spine, slightly shorter than the first tarsomere, provided with three minute teeth (Fig. <xref ref-type="fig" rid="F3863095">12</xref>).</p><p><bold>Abdomen</bold>: Carina on the first abdominal sternite sharp and narrow.</p></tp:treatment-sec><tp:treatment-sec sec-type="Diagnosis"><title>Diagnosis</title><p>Differential comparisons were made with all known species of the genus. <italic><tp:taxon-name><tp:taxon-name-part taxon-name-part-type="genus" reg="Clavicornaltica">Clavicornaltica</tp:taxon-name-part> <tp:taxon-name-part taxon-name-part-type="species" reg="sabahensis">sabahensis</tp:taxon-name-part></tp:taxon-name></italic> sp. n. differs from these in the following respects. <italic><tp:taxon-name><tp:taxon-name-part taxon-name-part-type="genus" reg="Clavicornaltica">Clavicornaltica</tp:taxon-name-part> <tp:taxon-name-part taxon-name-part-type="species" reg="buechei">buechei</tp:taxon-name-part></tp:taxon-name></italic> Medvedev, 2008 (Sulawesi): is larger (1.4 mm) and the ridge on the first abdominal segment is widened posteriorly (<xref ref-type="bibr" rid="B3863097">Medvedev 2008</xref>). <italic><tp:taxon-name><tp:taxon-name-part taxon-name-part-type="genus" reg="Clavicornaltica">Clavicornaltica</tp:taxon-name-part> <tp:taxon-name-part taxon-name-part-type="species" reg="mizusawai">mizusawai</tp:taxon-name-part></tp:taxon-name></italic> Suenaga &amp; Yoshida, 2016 (Taiwan) has impunctate elytra and larger eyes (<xref ref-type="bibr" rid="B3863121">Suenaga and Yoshida 2016</xref>). <italic><tp:taxon-name><tp:taxon-name-part taxon-name-part-type="genus" reg="Clavicornaltica">Clavicornaltica</tp:taxon-name-part> <tp:taxon-name-part taxon-name-part-type="species" reg="sakishimana">sakishimana</tp:taxon-name-part></tp:taxon-name></italic> Suenaga &amp; Yoshida, 2016 (Japan) has the carina on the first abdominal sternite widened caudally (<xref ref-type="bibr" rid="B3863121">Suenaga and Yoshida 2016</xref>). <italic><tp:taxon-name><tp:taxon-name-part taxon-name-part-type="genus" reg="Clavicornaltica">Clavicornaltica</tp:taxon-name-part> <tp:taxon-name-part taxon-name-part-type="species" reg="pusilla">pusilla</tp:taxon-name-part></tp:taxon-name></italic> Scherer, 1974 and <italic><tp:taxon-name><tp:taxon-name-part taxon-name-part-type="genus" reg="Colenisia">C.</tp:taxon-name-part> <tp:taxon-name-part taxon-name-part-type="species" reg="loebli">loebli</tp:taxon-name-part></tp:taxon-name></italic> Scherer, 1974 (Sri Lanka) have impunctate elytra (<xref ref-type="bibr" rid="B3805908">Scherer 1974</xref>). <italic><tp:taxon-name><tp:taxon-name-part taxon-name-part-type="genus" reg="Colenisia">C.</tp:taxon-name-part> <tp:taxon-name-part taxon-name-part-type="species" reg="besucheti">besucheti</tp:taxon-name-part></tp:taxon-name></italic> Scherer, 1974 (Sri Lanka) is larger, 1.5-2.2 mm (<xref ref-type="bibr" rid="B3805908">Scherer 1974</xref>). <italic><tp:taxon-name><tp:taxon-name-part taxon-name-part-type="genus" reg="Clavicornaltica">Clavicornaltica</tp:taxon-name-part> <tp:taxon-name-part taxon-name-part-type="species" reg="malayana">malayana</tp:taxon-name-part></tp:taxon-name></italic> Medvedev, 1996 (Malaysia) has the pronotum impunctate (<xref ref-type="bibr" rid="B3863068">Medvedev 1996</xref>). <italic><tp:taxon-name><tp:taxon-name-part taxon-name-part-type="genus" reg="Clavicornaltica">Clavicornaltica</tp:taxon-name-part> <tp:taxon-name-part taxon-name-part-type="species" reg="iriana">iriana</tp:taxon-name-part> <tp:taxon-name-part taxon-name-part-type="subspecies" reg="iriana">iriana</tp:taxon-name-part></tp:taxon-name></italic> Medvedev, 1996 (New Guinea) is larger (1.2-1.4 mm), has larger eyes, only 4-5 rows of punctures on the elytra and these do not continue to the apex (<xref ref-type="bibr" rid="B3863068">Medvedev 1996</xref>). <italic><tp:taxon-name><tp:taxon-name-part taxon-name-part-type="genus" reg="Clavicornaltica">Clavicornaltica</tp:taxon-name-part> <tp:taxon-name-part taxon-name-part-type="species" reg="iriana">iriana</tp:taxon-name-part> <tp:taxon-name-part taxon-name-part-type="subspecies" reg="sarawacensis">sarawacensis</tp:taxon-name-part></tp:taxon-name></italic> Medvedev, 1996 (Borneo) is larger (1.2-1.4 mm) and the elytral punctures are only visible laterally (<xref ref-type="bibr" rid="B3863068">Medvedev 1996</xref>). <italic><tp:taxon-name><tp:taxon-name-part taxon-name-part-type="genus" reg="Clavicornaltica">Clavicornaltica</tp:taxon-name-part> <tp:taxon-name-part taxon-name-part-type="species" reg="takizawai">takizawai</tp:taxon-name-part></tp:taxon-name></italic> Doeberl, 2009 (Nepal) is larger (1.45 mm) and its frons and vertex are densely punctuated (<xref ref-type="bibr" rid="B3863132">Döberl 2009</xref>). <italic><tp:taxon-name><tp:taxon-name-part taxon-name-part-type="genus" reg="Clavicornaltica">Clavicornaltica</tp:taxon-name-part> <tp:taxon-name-part taxon-name-part-type="species" reg="mussardi">mussardi</tp:taxon-name-part></tp:taxon-name></italic> Scherer 1974 (Sri Lanka) is larger (1.3-1.5 mm) (<xref ref-type="bibr" rid="B3805908">Scherer 1974</xref>). <italic><tp:taxon-name><tp:taxon-name-part taxon-name-part-type="genus" reg="Clavicornaltica">Clavicornaltica</tp:taxon-name-part> <tp:taxon-name-part taxon-name-part-type="species" reg="rileyi">rileyi</tp:taxon-name-part></tp:taxon-name></italic> Döberl, 2002 (India) is larger (1.5 mm) and its eyes are larger (<xref ref-type="bibr" rid="B3863142">Döberl 2002</xref>). <italic><tp:taxon-name><tp:taxon-name-part taxon-name-part-type="genus" reg="Clavicornaltica">Clavicornaltica</tp:taxon-name-part> <tp:taxon-name-part taxon-name-part-type="species" reg="dali">dali</tp:taxon-name-part></tp:taxon-name></italic> Konstantinov &amp; Duckett, 2005 (Yunnan): punctures on the head are stronger and those on the pronotum weaker than in <italic><tp:taxon-name><tp:taxon-name-part taxon-name-part-type="genus" reg="Clavicornaltica">C.</tp:taxon-name-part> <tp:taxon-name-part taxon-name-part-type="species" reg="sabahensis">sabahensis</tp:taxon-name-part></tp:taxon-name></italic> sp. n. (<xref ref-type="bibr" rid="B3819526">Konstantinov and Duckett 2005</xref>). <italic><tp:taxon-name><tp:taxon-name-part taxon-name-part-type="genus" reg="Clavicornaltica">Clavicornaltica</tp:taxon-name-part> <tp:taxon-name-part taxon-name-part-type="species" reg="tarsalis">tarsalis</tp:taxon-name-part></tp:taxon-name></italic> Medvedev, 1996 (Irian Jaya) is larger, 1.6 mm and the ridge on the first abdominal sternite is anteriorly broadly widened (<xref ref-type="bibr" rid="B3863068">Medvedev 1996</xref>). <italic><tp:taxon-name><tp:taxon-name-part taxon-name-part-type="genus" reg="Clavicornaltica">Clavicornaltica</tp:taxon-name-part> <tp:taxon-name-part taxon-name-part-type="species" reg="australis">australis</tp:taxon-name-part></tp:taxon-name></italic> Konstantinov, 1996 (Queensland) lacks the long seta in the middle of the pronotal edge (<xref ref-type="bibr" rid="B3819526">Konstantinov and Duckett 2005</xref>). <italic><tp:taxon-name><tp:taxon-name-part taxon-name-part-type="genus" reg="Clavicornaltica">Clavicornaltica</tp:taxon-name-part> <tp:taxon-name-part taxon-name-part-type="species" reg="fortepunctata">fortepunctata</tp:taxon-name-part></tp:taxon-name></italic> Scherer, 1974 (Sri Lanka): elytral punctuation fades abruptly before the apex (<xref ref-type="bibr" rid="B3805908">Scherer 1974</xref>). <italic><tp:taxon-name><tp:taxon-name-part taxon-name-part-type="genus" reg="Clavicornaltica">Clavicornaltica</tp:taxon-name-part> <tp:taxon-name-part taxon-name-part-type="species" reg="trautneri">trautneri</tp:taxon-name-part></tp:taxon-name></italic> Medvedev, 1993 (Philippines) is much larger (2.1 mm) (<xref ref-type="bibr" rid="B3863068">Medvedev 1996</xref>). <italic><tp:taxon-name><tp:taxon-name-part taxon-name-part-type="genus" reg="Clavicornaltica">Clavicornaltica</tp:taxon-name-part> <tp:taxon-name-part taxon-name-part-type="species" reg="takimotoi">takimotoi</tp:taxon-name-part></tp:taxon-name></italic> Lesage, 1997 (Taiwan) is more globular and the punctures on the dorsum of the elytra are nearly invisible (<xref ref-type="bibr" rid="B3863121">Suenaga and Yoshida 2016</xref>). <italic><tp:taxon-name><tp:taxon-name-part taxon-name-part-type="genus" reg="Clavicornaltica">Clavicornaltica</tp:taxon-name-part> <tp:taxon-name-part taxon-name-part-type="species" reg="philippinensis">philippinensis</tp:taxon-name-part></tp:taxon-name></italic> Scherer, 1979 (Philippines) is larger (1.3 mm) (<xref ref-type="bibr" rid="B3863068">Medvedev 1996</xref>). <italic><tp:taxon-name><tp:taxon-name-part taxon-name-part-type="genus" reg="Clavicornaltica">Clavicornaltica</tp:taxon-name-part> <tp:taxon-name-part taxon-name-part-type="species" reg="tamdao">tamdao</tp:taxon-name-part></tp:taxon-name></italic> Konstantinov &amp; Duckett, 2005 (Vietnam): terminal setae on the metatibia are more numerous (12 in <italic><tp:taxon-name><tp:taxon-name-part taxon-name-part-type="genus" reg="Clavicornaltica">C.</tp:taxon-name-part> <tp:taxon-name-part taxon-name-part-type="species" reg="tamdao">tamdao</tp:taxon-name-part></tp:taxon-name></italic> versus 8 in <italic><tp:taxon-name><tp:taxon-name-part taxon-name-part-type="genus" reg="Clavicornaltica">C.</tp:taxon-name-part> <tp:taxon-name-part taxon-name-part-type="species" reg="sabahensis">sabahensis</tp:taxon-name-part></tp:taxon-name></italic> sp. n.) and cover a larger section of the tibia (the terminal one third) (<xref ref-type="bibr" rid="B3819526">Konstantinov and Duckett 2005</xref>). <italic><tp:taxon-name><tp:taxon-name-part taxon-name-part-type="genus" reg="Clavicornaltica">Clavicornaltica</tp:taxon-name-part> <tp:taxon-name-part taxon-name-part-type="species" reg="vietnamensis">vietnamensis</tp:taxon-name-part></tp:taxon-name></italic> Konstantinov &amp; Duckett, 2005 (Vietnam): apex of the elytra is less extended (<xref ref-type="bibr" rid="B3819526">Konstantinov and Duckett 2005</xref>).</p></tp:treatment-sec><tp:treatment-sec sec-type="Etymology"><title>Etymology</title><p>Since this is the first species of <italic><tp:taxon-name><tp:taxon-name-part taxon-name-part-type="genus" reg="Clavicornaltica">Clavicornaltica</tp:taxon-name-part></tp:taxon-name></italic> found in Sabah, the specific epithet <italic><tp:taxon-name><tp:taxon-name-part taxon-name-part-type="genus" reg="Clavicornaltica"/><tp:taxon-name-part taxon-name-part-type="species" reg="sabahensis">sabahensis</tp:taxon-name-part></tp:taxon-name></italic> ("inhabitant of Sabah") was chosen. This was one of several names suggested during a naming ceremony in Maliau Basin Studies Centre on 6 October 2017, in which expedition participants as well as a large number of field centre staff and porters took part.</p></tp:treatment-sec><tp:treatment-sec sec-type="Distribution"><title>Distribution</title><p>Known only from one location in the valley where the Maliau river flows out of Maliau Basin, at 260 m elevation (Maliau Basin Studies Centre).</p></tp:treatment-sec><tp:treatment-sec sec-type="Taxon discussion"><title>Taxon discussion</title><p>Only a single female was at the authors' disposal. Nonetheless, the authors felt confident that this specimen represents an undescribed species. First of all, given their small size, apterism/brachypterism, and habitat (leaf litter in forests), it is unlikely that <italic><tp:taxon-name><tp:taxon-name-part taxon-name-part-type="genus" reg="Clavicornaltica">Clavicornaltica</tp:taxon-name-part></tp:taxon-name></italic> species have wide ranges (<xref ref-type="bibr" rid="B3819526">Konstantinov and Duckett 2005</xref>) and the only species known from Borneo and its immediate vicinity have external characters that do not match <italic><tp:taxon-name><tp:taxon-name-part taxon-name-part-type="genus" reg="Clavicornaltica">C.</tp:taxon-name-part> <tp:taxon-name-part taxon-name-part-type="species" reg="sabahensis">sabahensis</tp:taxon-name-part></tp:taxon-name></italic> sp. n. (see under Diagnosis). Moreover, <italic><tp:taxon-name><tp:taxon-name-part taxon-name-part-type="genus" reg="Clavicornaltica">C.</tp:taxon-name-part> <tp:taxon-name-part taxon-name-part-type="species" reg="sabahensis">sabahensis</tp:taxon-name-part></tp:taxon-name></italic> sp. n. carries a combination of traits that make it easily recognisable. Specifically, these are its extremely small size, highly vaulted shape, dark colouration, narrow ridge on the first abdominal sternite, angular, thick pronotal margin, and strong punctuation on the entire elytra.</p></tp:treatment-sec><tp:treatment-sec><!--Section generated to contain objects referenced in tp:taxon-treatment.--><fig-group id="F3863082" position="float" orientation="portrait"><caption><p><italic><tp:taxon-name><tp:taxon-name-part taxon-name-part-type="genus" reg="Clavicornaltica">Clavicornaltica</tp:taxon-name-part> <tp:taxon-name-part taxon-name-part-type="species" reg="sabahensis">sabahensis</tp:taxon-name-part></tp:taxon-name></italic> sp. n., female morphology (holotype, BOR/COL/14089).</p></caption><fig id="F3863087" position="float" orientation="portrait"><object-id xmlns:xlink="http://www.w3.org/1999/xlink" xlink:type="simple">10.3897/BDJ.5.e21947.figure10a</object-id><label>Figure 10a.</label><caption><p>Habitus lateral view</p></caption><graphic xmlns:xlink="http://www.w3.org/1999/xlink" xlink:href="bdj-05-e21947-g010_a.jpg" xlink:type="simple" position="float" orientation="portrait" id="oo_165002.jpg"/></fig><fig id="F3863088" position="float" orientation="portrait"><object-id xmlns:xlink="http://www.w3.org/1999/xlink" xlink:type="simple">10.3897/BDJ.5.e21947.figure10b</object-id><label>Figure 10b.</label><caption><p>Habitus frontal view</p></caption><graphic xmlns:xlink="http://www.w3.org/1999/xlink" xlink:href="bdj-05-e21947-g010_b.jpg" xlink:type="simple" position="float" orientation="portrait" id="oo_165003.jpg"/></fig></fig-group><fig id="F3863087" position="float" orientation="portrait"><object-id xmlns:xlink="http://www.w3.org/1999/xlink" xlink:type="simple">10.3897/BDJ.5.e21947.figure10a</object-id><label>Figure 10a.</label><caption><p>Habitus lateral view</p></caption><graphic xmlns:xlink="http://www.w3.org/1999/xlink" xlink:href="bdj-05-e21947-g010_a.jpg" xlink:type="simple" position="float" orientation="portrait" id="oo_165002.jpg"/></fig><fig id="F3863088" position="float" orientation="portrait"><object-id xmlns:xlink="http://www.w3.org/1999/xlink" xlink:type="simple">10.3897/BDJ.5.e21947.figure10b</object-id><label>Figure 10b.</label><caption><p>Habitus frontal view</p></caption><graphic xmlns:xlink="http://www.w3.org/1999/xlink" xlink:href="bdj-05-e21947-g010_b.jpg" xlink:type="simple" position="float" orientation="portrait" id="oo_165003.jpg"/></fig><fig id="F3863091" position="float" orientation="portrait"><object-id xmlns:xlink="http://www.w3.org/1999/xlink" xlink:type="simple">10.3897/BDJ.5.e21947.figure11</object-id><label>Figure 11.</label><caption><p><italic><tp:taxon-name><tp:taxon-name-part taxon-name-part-type="genus" reg="Clavicornaltica">Clavicornaltica</tp:taxon-name-part> <tp:taxon-name-part taxon-name-part-type="species" reg="sabahensis">sabahensis</tp:taxon-name-part></tp:taxon-name></italic> sp. n., female, antenna (holotype, BOR/COL/14089).</p></caption><graphic xmlns:xlink="http://www.w3.org/1999/xlink" xlink:href="bdj-05-e21947-g011.jpg" position="float" id="oo_165007.jpg" orientation="portrait" xlink:type="simple"/></fig><fig id="F3863095" position="float" orientation="portrait"><object-id xmlns:xlink="http://www.w3.org/1999/xlink" xlink:type="simple">10.3897/BDJ.5.e21947.figure12</object-id><label>Figure 12.</label><caption><p><italic><tp:taxon-name><tp:taxon-name-part taxon-name-part-type="genus" reg="Clavicornaltica">Clavicornaltica</tp:taxon-name-part> <tp:taxon-name-part taxon-name-part-type="species" reg="sabahensis">sabahensis</tp:taxon-name-part></tp:taxon-name></italic> sp. n., female, hind leg (holotype, BOR/COL/14089).</p></caption><graphic xmlns:xlink="http://www.w3.org/1999/xlink" xlink:href="bdj-05-e21947-g012.jpg" position="float" id="oo_165006.jpg" orientation="portrait" xlink:type="simple"/></fig></tp:treatment-sec><ref-list><ref id="B3863097"><element-citation xmlns:xlink="http://www.w3.org/1999/xlink" publication-type="article" xlink:type="simple"><person-group person-group-type="author"><name name-style="western"><surname>Medvedev</surname><given-names>LN</given-names></name></person-group><year>2008</year><article-title>New species of <tp:taxon-name><tp:taxon-name-part taxon-name-part-type="family">Chrysomelidae</tp:taxon-name-part></tp:taxon-name> (<tp:taxon-name><tp:taxon-name-part taxon-name-part-type="order">Coleoptera</tp:taxon-name-part></tp:taxon-name>) from Sulawesi.</article-title><source>Entomologica Basiliensia et Collectionis Frey</source><volume>30</volume><fpage>243</fpage><lpage>261</lpage></element-citation></ref><ref id="B3863121"><element-citation xmlns:xlink="http://www.w3.org/1999/xlink" publication-type="article" xlink:type="simple"><person-group person-group-type="author"><name name-style="western"><surname>Suenaga</surname><given-names>H</given-names></name><name name-style="western"><surname>Yoshida</surname><given-names>T.</given-names></name></person-group><year>2016</year><article-title>Two New Species of the Genus <italic><tp:taxon-name><tp:taxon-name-part taxon-name-part-type="genus" reg="Clavicornaltica">Clavicornaltica</tp:taxon-name-part></tp:taxon-name></italic> (<tp:taxon-name><tp:taxon-name-part taxon-name-part-type="order">Coleoptera</tp:taxon-name-part></tp:taxon-name>, <tp:taxon-name><tp:taxon-name-part taxon-name-part-type="family">Chrysomelidae</tp:taxon-name-part></tp:taxon-name>, <tp:taxon-name><tp:taxon-name-part taxon-name-part-type="subfamily">Galerucinae</tp:taxon-name-part></tp:taxon-name>) from Taiwan and Ishigaki-jima Island, Japan</article-title><source>Elytra, Tokyo, New Series</source><volume>6</volume><issue>1</issue><fpage>1</fpage><lpage>9</lpage></element-citation></ref><ref id="B3805908"><element-citation xmlns:xlink="http://www.w3.org/1999/xlink" publication-type="article" xlink:type="simple"><person-group person-group-type="author"><name name-style="western"><surname>Scherer</surname><given-names>G</given-names></name></person-group><year>1974</year><article-title><italic><tp:taxon-name><tp:taxon-name-part taxon-name-part-type="genus" reg="Clavicornaltica">Clavicornaltica</tp:taxon-name-part></tp:taxon-name></italic> a new genus from Ceylon (<tp:taxon-name><tp:taxon-name-part taxon-name-part-type="order">Coleoptera</tp:taxon-name-part></tp:taxon-name>-<tp:taxon-name><tp:taxon-name-part taxon-name-part-type="family">Chrysomelidae</tp:taxon-name-part></tp:taxon-name>-<tp:taxon-name><tp:taxon-name-part taxon-name-part-type="subfamily">Alticinae</tp:taxon-name-part></tp:taxon-name>)</article-title><source>Revue Suisse de Zoologie.</source><volume>81</volume><fpage>57</fpage><lpage>68</lpage><uri xlink:type="simple">http://dx.doi.org/10.5962/bhl.part.75989</uri><pub-id pub-id-type="doi">10.5962/bhl.part.75989</pub-id></element-citation></ref><ref id="B3863068"><element-citation xmlns:xlink="http://www.w3.org/1999/xlink" publication-type="article" xlink:type="simple"><person-group person-group-type="author"><name name-style="western"><surname>Medvedev</surname><given-names>L. N.</given-names></name></person-group><year>1996</year><article-title>Review of the flea-beetle genus <italic><tp:taxon-name><tp:taxon-name-part taxon-name-part-type="genus" reg="Clavicornaltica">Clavicornaltica</tp:taxon-name-part></tp:taxon-name></italic> (<tp:taxon-name><tp:taxon-name-part taxon-name-part-type="order">Coleoptera</tp:taxon-name-part></tp:taxon-name>: <tp:taxon-name><tp:taxon-name-part taxon-name-part-type="family">Chrysomelidae</tp:taxon-name-part></tp:taxon-name>, <tp:taxon-name><tp:taxon-name-part taxon-name-part-type="subfamily">Alticinae</tp:taxon-name-part></tp:taxon-name>)</article-title><source>Entomofauna, Zeitschrift für Entomologie</source><volume>17</volume><fpage>137</fpage><lpage>148</lpage></element-citation></ref><ref id="B3863132"><element-citation xmlns:xlink="http://www.w3.org/1999/xlink" publication-type="article" xlink:type="simple"><person-group person-group-type="author"><name name-style="western"><surname>Döberl</surname><given-names>M.</given-names></name></person-group><year>2009</year><article-title>Contribution to the knowledge of <tp:taxon-name><tp:taxon-name-part taxon-name-part-type="subfamily">Alticinae</tp:taxon-name-part></tp:taxon-name> from Nepal (<tp:taxon-name><tp:taxon-name-part taxon-name-part-type="class">Insecta</tp:taxon-name-part></tp:taxon-name>: <tp:taxon-name><tp:taxon-name-part taxon-name-part-type="order">Coleoptera</tp:taxon-name-part></tp:taxon-name>: <tp:taxon-name><tp:taxon-name-part taxon-name-part-type="family">Chrysomelidae</tp:taxon-name-part></tp:taxon-name>)</article-title><source>VERNATE</source><volume>28</volume><fpage>413</fpage><lpage>420</lpage></element-citation></ref><ref id="B3863142"><element-citation xmlns:xlink="http://www.w3.org/1999/xlink" publication-type="article" xlink:type="simple"><person-group person-group-type="author"><name name-style="western"><surname>Döberl</surname><given-names>M.</given-names></name></person-group><year>2002</year><article-title><tp:taxon-name><tp:taxon-name-part taxon-name-part-type="subfamily">Alticinae</tp:taxon-name-part></tp:taxon-name> from India and Pakistan Stored in the Collection of the Texas A. &amp; M. University, U.S.A. (<tp:taxon-name><tp:taxon-name-part taxon-name-part-type="order">Coleoptera</tp:taxon-name-part></tp:taxon-name>, <tp:taxon-name><tp:taxon-name-part taxon-name-part-type="family">Chrysomelidae</tp:taxon-name-part></tp:taxon-name>)</article-title><source>Bonner zoologische Beiträge</source><volume>51</volume><issue>4</issue><fpage>297</fpage><lpage>304</lpage></element-citation></ref><ref id="B3819526"><element-citation xmlns:xlink="http://www.w3.org/1999/xlink" publication-type="article" xlink:type="simple"><person-group person-group-type="author"><name name-style="western"><surname>Konstantinov</surname><given-names>Alexander S.</given-names></name><name name-style="western"><surname>Duckett</surname><given-names>Catherine N.</given-names></name></person-group><year>2005</year><article-title>New species of <italic><tp:taxon-name><tp:taxon-name-part taxon-name-part-type="genus" reg="Clavicornaltica">Clavicornaltica</tp:taxon-name-part></tp:taxon-name></italic> Scherer (<tp:taxon-name><tp:taxon-name-part taxon-name-part-type="order">Coleoptera</tp:taxon-name-part></tp:taxon-name>: <tp:taxon-name><tp:taxon-name-part taxon-name-part-type="family">Chrysomelidae</tp:taxon-name-part></tp:taxon-name>) from continental Asia</article-title><source>Zootaxa</source><volume>1037</volume><fpage>49</fpage><lpage>64</lpage><uri xlink:type="simple">http://dx.doi.org/10.5281/ZENODO.169751</uri><pub-id pub-id-type="doi">10.5281/ZENODO.169751</pub-id></element-citation></ref></ref-list></tp:taxon-treatment>
